# Supplementary material for: Obesity is independently associated with septic shock, renal complications, and mortality in a multiracial patient cohort hospitalized with COVID-19
Source: PLoS One. 2021 Aug 12;16(8):e0255811. doi: 10.1371/journal.pone.0255811 (PMC8360607; doi:10.1371/journal.pone.0255811)
Supplement: S1 Dataset — (XLSX) [file pone.0255811.s004.xlsx]

## Sheet: finaldatasettest
Record ID	Age	Sex	BMI	Race	Patient Ethnicity	Smoking Status	Vaping Status	CAD	Heart Failure	CVA	Diabetes	HTN	HLD	Pulmonary Disease COPD	Pulmonary Disease Asthma	Pulmonary Disease Obstructive Sleep Apnea	Renal Disease No	Renal Disease CKD	Renal Disease ESRD	HIV	Active Cancer No	History of Transplant No	Use of Steroids No	Use of Steroids Nasal	Use of Steroids Inhaled	Use of Steroids Oral	Use of Statins	Total Count of Home Medications	Was the patient admitted	Admitted to ICU at any point	Did the patient die in the hospital	Was the patient discharged from the hospital	Was patient intubated at any point	ARDS	Complication MI	Complication Heart Failure	Complication New onset Arrythmia	Complication Rhabdomyolysis	Complication Septic Shock	Complication Acute Kidney Injury	Thromboemoblic Event No	Dialysis	Is the patient still hospitalized	DCI Score	Total ICU	Total Intubation	Total LOS
1	51	Female	34.29	White	NOT HISPANIC OR LATINO OR SPANISH ORIGIN	No	No	No	No	No	No	Yes	Yes	Unchecked	Unchecked	Unchecked	Unchecked	Unchecked	Checked	No	Checked	Unchecked	Unchecked	Unchecked	Unchecked	Checked	Yes	12	Yes	Yes	No	Yes	Yes	Yes	Unchecked	Unchecked	Unchecked	Unchecked	Checked	Checked	Checked	Yes	No	65.8	59.7361	78.3153	94
2	52	Male	42.06	Not specified	HISPANIC OR LATINO OR SPANISH ORIGIN	Former Smoker	No	No	No	No	No	No	No	Unchecked	Unchecked	Unchecked	Checked	Unchecked	Unchecked	Yes	Checked	Checked	Unchecked	Unchecked	Unchecked	Checked	No	1	Yes	Yes	No	Yes	Yes	Yes	Unchecked	Unchecked	Unchecked	Unchecked	Checked	Checked	Checked	No	No	56.8	21.6424	20.7312	53
3	61	Male	28.13	Other	HISPANIC OR LATINO OR SPANISH ORIGIN	No	No	No	No	No	No	Yes	Yes	Unchecked	Unchecked	Unchecked	Checked	Unchecked	Unchecked	No	Unchecked	Checked	Checked	Unchecked	Unchecked	Unchecked	No	1	Yes	Yes	No	No	Yes	Yes	Checked	Unchecked	Unchecked	Unchecked	Checked	Checked	Checked	No	Yes	77.2	NA	NA	NA
4	62	Female	26.17	Other	HISPANIC OR LATINO OR SPANISH ORIGIN	Former Smoker	No	No	No	No	No	No	Yes	Unchecked	Checked	Unchecked	Checked	Unchecked	Unchecked	No	Checked	Checked	Checked	Unchecked	Unchecked	Unchecked	Yes	4	Yes	Yes	No	Yes	Yes	Yes	Unchecked	Unchecked	Unchecked	Unchecked	Checked	Checked	Unchecked	No	No	83.4	41.5896	38.2639	42
5	61	Male	36.9	White	HISPANIC OR LATINO OR SPANISH ORIGIN	No	No	Yes	No	No	Yes	Yes	Yes	Unchecked	Unchecked	Unchecked	Checked	Unchecked	Unchecked	No	Checked	Checked	Checked	Unchecked	Unchecked	Unchecked	Yes	6	Yes	Yes	No	Yes	Yes	Yes	Unchecked	Unchecked	Unchecked	Unchecked	Checked	Checked	Checked	Yes	No	69.9	43.2646	48.3194	51
6	74	Male	29.56	Black	HISPANIC OR LATINO OR SPANISH ORIGIN	Former Smoker	No	Yes	No	No	No	Yes	Yes	Unchecked	Checked	Unchecked	Checked	Unchecked	Unchecked	No	Checked	Checked	Unchecked	Unchecked	Checked	Unchecked	Yes	6	Yes	Yes	No	Yes	Yes	Yes	Unchecked	Checked	Checked	Unchecked	Checked	Checked	Checked	No	No	54.3	38.6194	32.8792	61
7	59	Male	30.04	Black	Not Specified	No	No	No	No	No	No	No	No	Unchecked	Unchecked	Unchecked	Checked	Unchecked	Unchecked	No	Checked	Checked	Checked	Unchecked	Unchecked	Unchecked	No	0	Yes	Yes	No	Yes	Yes	Yes	Checked	Unchecked	Unchecked	Unchecked	Checked	Checked	Checked	No	No	73.4	39.1632	55.8576	64
8	58	Male	32.06	Black	Not Specified	Former Smoker	No	No	No	No	No	No	No	Unchecked	Unchecked	Unchecked	Checked	Unchecked	Unchecked	No	Checked	Checked	Unchecked	Unchecked	Unchecked	Checked	No	2	Yes	Yes	No	Yes	Yes	Yes	Unchecked	Unchecked	Checked	Unchecked	Checked	Checked	Unchecked	Yes	No	83.4	32.4806	58.7243	63
9	66	Male	34.77	Not specified	Not Specified	No	No	No	No	No	Yes	Yes	No	Unchecked	Unchecked	Unchecked	Checked	Unchecked	Unchecked	No	Checked	Checked	Checked	Unchecked	Unchecked	Unchecked	No	3	Yes	Yes	Yes		Yes	Yes	Unchecked	Unchecked	Unchecked	Unchecked	Checked	Checked	Unchecked	No	No	82	40.1368	40.1437	49
10	76	Male	25.15	Other	NOT HISPANIC OR LATINO OR SPANISH ORIGIN	No	No	No	No	No	No	Yes	Yes	Unchecked	Unchecked	Unchecked	Checked	Unchecked	Unchecked	No	Checked	Checked	Checked	Unchecked	Unchecked	Unchecked	Yes	5	Yes	Yes	No	Yes	Yes	Yes	Unchecked	Unchecked	Unchecked	Unchecked	Checked	Checked	Checked	Yes	No	26.8	59.8778	56.7229	88
11	55	Male	39.6	Black	NOT HISPANIC OR LATINO OR SPANISH ORIGIN	No	No	No	No	No	No	No	No	Unchecked	Unchecked	Unchecked	Checked	Unchecked	Unchecked	No	Checked	Checked	Checked	Unchecked	Unchecked	Unchecked	No	1	Yes	Yes	No	Yes	Yes	Yes	Unchecked	Unchecked	Unchecked	Unchecked	Checked	Checked	Checked	Yes	No	77.2	56.5486	70.375	80
12	47	Female	32.91	Black	NOT HISPANIC OR LATINO OR SPANISH ORIGIN	No	No	No	No	No	No	Yes	No	Unchecked	Unchecked	Unchecked	Checked	Unchecked	Unchecked	No	Checked	Checked	Checked	Unchecked	Unchecked	Unchecked	No	1	Yes	Yes	No	Yes	Yes	Yes	Unchecked	Unchecked	Unchecked	Unchecked	Checked	Checked	Checked	No	No	56.8	31.4625	30.6861	47
13	41	Male	32.35	Other	HISPANIC OR LATINO OR SPANISH ORIGIN	No	No	No	No	No	No	No	No	Unchecked	Unchecked	Unchecked	Checked	Unchecked	Unchecked	No	Checked	Checked	Checked	Unchecked	Unchecked	Unchecked	No	0	Yes	Yes	No	Yes	Yes	No	Unchecked	Unchecked	Unchecked	Unchecked	Checked	Checked	Unchecked	No	No	82	31.7903	26.7611	46
14	61	Male	28.47	Other	NOT HISPANIC OR LATINO OR SPANISH ORIGIN	Former Smoker	No	No	No	No	No	No	No	Unchecked	Checked	Checked	Checked	Unchecked	Unchecked	No	Checked	Checked	Unchecked	Checked	Unchecked	Unchecked	No	2	Yes	Yes	No	Yes	Yes	Yes	Unchecked	Unchecked	Unchecked	Unchecked	Checked	Checked	Unchecked	No	No	9.4	48.1694	60.8271	67
15	51	Male	29.3	Other	HISPANIC OR LATINO OR SPANISH ORIGIN	No	No	No	No	No	No	Yes	Yes	Unchecked	Unchecked	Unchecked	Checked	Unchecked	Unchecked	No	Checked	Checked	Checked	Unchecked	Unchecked	Unchecked	No	0	Yes	Yes	No	Yes	Yes	Yes	Unchecked	Unchecked	Unchecked	Unchecked	Unchecked	Checked	Checked	No	No	81.7	41.9896	45.7903	49
16	61	Male	33.04	White	NOT HISPANIC OR LATINO OR SPANISH ORIGIN	No	No	No	No	No	Yes	No	No	Unchecked	Unchecked	Unchecked	Checked	Unchecked	Unchecked	No	Unchecked	Checked	Checked	Unchecked	Unchecked	Unchecked	Yes	5	Yes	Yes	No	Yes	Yes	Yes	Unchecked	Unchecked	Unchecked	Unchecked	Checked	Checked	Checked	Yes	No	19.5	36.1667	18.6299	48
17	69	Male	28.55	Black	NOT HISPANIC OR LATINO OR SPANISH ORIGIN	No	No	No	No	No	No	Yes	Yes	Unchecked	Unchecked	Unchecked	Checked	Unchecked	Unchecked	No	Checked	Checked	Checked	Unchecked	Unchecked	Unchecked	Yes	4	Yes	Yes	Yes		Yes	Yes	Unchecked	Unchecked	Unchecked	Unchecked	Checked	Checked	Unchecked	No	No	80.6	50.5354	50.5403	66
18	70	Male	24.92	Black	NOT HISPANIC OR LATINO OR SPANISH ORIGIN	No	No	No	No	No	No	Yes	No	Unchecked	Unchecked	Unchecked	Checked	Unchecked	Unchecked	No	Checked	Checked	Checked	Unchecked	Unchecked	Unchecked	No	2	Yes	Yes	Yes		Yes	Yes	Unchecked	Unchecked	Unchecked	Unchecked	Checked	Checked	Checked	Yes	No	73.6	38.0042	40.5931	43
19	64	Male	30.12	White	HISPANIC OR LATINO OR SPANISH ORIGIN	No	No	No	No	No	No	No	Yes	Unchecked	Unchecked	Unchecked	Checked	Unchecked	Unchecked	No	Checked	Checked	Checked	Unchecked	Unchecked	Unchecked	No	0	Yes	Yes	No	Yes	Yes	Yes	Unchecked	Unchecked	Checked	Checked	Checked	Checked	Unchecked	Yes	No	82	46.0243	38.2347	68
20	58	Female	52.71	White	HISPANIC OR LATINO OR SPANISH ORIGIN	Former Smoker	No	No	No	No	Yes	Yes	No	Unchecked	Unchecked	Unchecked	Checked	Unchecked	Unchecked	No	Checked	Checked	Checked	Unchecked	Unchecked	Unchecked	No	1	Yes	Yes	No	Yes	Yes	Yes	Unchecked	Unchecked	Unchecked	Unchecked	Checked	Checked	Checked	No	No	66.2	36.4965	33.4979	41
21	25	Female	35.43	White	Not Specified	No	No	No	No	No	No	No	No	Unchecked	Unchecked	Unchecked	Unchecked	Unchecked	Checked	No	Checked	Unchecked	Unchecked	Unchecked	Unchecked	Checked	Yes	15	Yes	Yes	No	Yes	Yes	Yes	Unchecked	Unchecked	Unchecked	Unchecked	Checked	Checked	Unchecked	No	No	44.7	31.409	15.075	69
22	86	Female	24.58	White	Not Specified	No	No	No	No	No	No	Yes	Yes	Unchecked	Unchecked	Unchecked	Checked	Unchecked	Unchecked	No	Unchecked	Checked	Checked	Unchecked	Unchecked	Unchecked	No	8	Yes	Yes	Yes		Yes	Yes	Unchecked	Unchecked	Checked	Unchecked	Unchecked	Checked	Checked	No	No	69.9	43.9764	44.0812	48
23	70	Female	24.99	Other	HISPANIC OR LATINO OR SPANISH ORIGIN	No	No	No	No	No	No	No	No	Unchecked	Unchecked	Unchecked	Checked	Unchecked	Unchecked	No	Checked	Checked	Checked	Unchecked	Unchecked	Unchecked	No	1	Yes	Yes	No	Yes	No	No	Unchecked	Unchecked	Unchecked	Unchecked	Unchecked	Checked	Checked	No	No	91	2.96111	0	53
24	25	Male	33.74	White	NOT HISPANIC OR LATINO OR SPANISH ORIGIN	No	No	No	No	No	No	No	No	Unchecked	Unchecked	Unchecked	Checked	Unchecked	Unchecked	No	Checked	Checked	Checked	Unchecked	Unchecked	Unchecked	No	0	Yes	Yes	No	Yes	Yes	Yes	Unchecked	Unchecked	Unchecked	Unchecked	Unchecked	Unchecked	Unchecked	No	No	12.8	27.1917	14.0417	37
25	61	Female	22.17	Asian	Not Specified	No	No	No	No	No	Yes	Yes	Yes	Unchecked	Checked	Unchecked	Checked	Unchecked	Unchecked	No	Checked	Checked	Checked	Unchecked	Unchecked	Unchecked	Yes	5	Yes	Yes	No	Yes	Yes	Yes	Unchecked	Unchecked	Unchecked	Unchecked	Checked	Checked	Checked	No	No	12.8	42.7625	30.2931	42
26	36	Male	25.71	White	HISPANIC OR LATINO OR SPANISH ORIGIN	No	No	No	No	No	No	Yes	No	Unchecked	Unchecked	Unchecked	Unchecked	Unchecked	Checked	No	Checked	Checked	Checked	Unchecked	Unchecked	Unchecked	No	0	Yes	Yes	No	Yes	Yes	Yes	Unchecked	Unchecked	Unchecked	Unchecked	Checked	Checked	Checked	Yes	No	77.2	27.6972	43.5333	58
27	38	Male	23.9	Not specified	HISPANIC OR LATINO OR SPANISH ORIGIN	Former Smoker	No	No	No	No	No	No	No	Unchecked	Unchecked	Unchecked	Checked	Unchecked	Unchecked	No	Checked	Checked	Checked	Unchecked	Unchecked	Unchecked	No	0	Yes	Yes	Yes		Yes	Yes	Unchecked	Unchecked	Checked	Unchecked	Checked	Unchecked	Checked	No	No	56.8	41.6361	41.6958	43
28	66	Male	25.71	Other	HISPANIC OR LATINO OR SPANISH ORIGIN	Former Smoker	No	No	No	No	Yes	No	No	Unchecked	Unchecked	Unchecked	Checked	Unchecked	Unchecked	No	Checked	Checked	Checked	Unchecked	Unchecked	Unchecked	No	3	Yes	Yes	No	Yes	Yes	Yes	Unchecked	Unchecked	Checked	Unchecked	Unchecked	Checked	Checked	No	No	43.9	5.93403	53.4076	65
29	60	Male	36.08	Black	NOT HISPANIC OR LATINO OR SPANISH ORIGIN	No	No	No	HFrEF (EF<50%)	No	No	Yes	No	Unchecked	Unchecked	Unchecked	Checked	Unchecked	Unchecked	No	Checked	Checked	Checked	Unchecked	Unchecked	Unchecked	No	6	Yes	Yes	No	Yes	Yes	Yes	Unchecked	Unchecked	Unchecked	Unchecked	Checked	Checked	Unchecked	Yes	No	56.8	53.2188	30.4486	89
30	73	Female	27.21	White	HISPANIC OR LATINO OR SPANISH ORIGIN	No	No	No	No	No	Yes	Yes	No	Unchecked	Unchecked	Unchecked	Checked	Unchecked	Unchecked	No	Checked	Checked	Checked	Unchecked	Unchecked	Unchecked	Yes	6	Yes	Yes	No	Yes	Yes	Yes	Unchecked	Unchecked	Unchecked	Unchecked	Checked	Checked	Checked	No	No	77.2	39.3937	33.1347	44
31	63	Female	31.22	Black	NOT HISPANIC OR LATINO OR SPANISH ORIGIN	No	No	No	No	No	No	Yes	Yes	Unchecked	Unchecked	Unchecked	Checked	Unchecked	Unchecked	No	Checked	Checked	Checked	Unchecked	Unchecked	Unchecked	No	2	Yes	Yes	No	Yes	Yes	Yes	Unchecked	Checked	Checked	Unchecked	Checked	Checked	Unchecked	Yes	No	77.2	37.7965	59.3944	64
32	50	Female	43.76	Black	HISPANIC OR LATINO OR SPANISH ORIGIN	No	No	No	No	No	Yes	Yes	Yes	Unchecked	Checked	Unchecked	Checked	Unchecked	Unchecked	No	Checked	Checked	Checked	Unchecked	Unchecked	Unchecked	No	2	Yes	Yes	No	Yes	Yes	Yes	Unchecked	Unchecked	Unchecked	Unchecked	Checked	Checked	Checked	No	No	69.9	40.4868	57.1465	85
33	45	Female	26.29	White	HISPANIC OR LATINO OR SPANISH ORIGIN	No	No	No	No	No	No	No	No	Unchecked	Unchecked	Unchecked	Checked	Unchecked	Unchecked	No	Checked	Checked	Checked	Unchecked	Unchecked	Unchecked	No	0	Yes	Yes	No	No	Yes	Yes	Unchecked	Checked	Checked	Unchecked	Checked	Checked	Unchecked	Yes	Yes	75.8	NA	NA	NA
34	44	Male	29.35	Other	HISPANIC OR LATINO OR SPANISH ORIGIN	No	No	No	No	No	No	No	No	Unchecked	Unchecked	Unchecked	Checked	Unchecked	Unchecked	No	Checked	Checked	Checked	Unchecked	Unchecked	Unchecked	No	0	Yes	Yes	No	Yes	Yes	Yes	Unchecked	Unchecked	Unchecked	Unchecked	Checked	Unchecked	Checked	No	No	71.5	32.241	28.7514	44
35	62	Female	24.64	Not specified	Not Specified	No	No	No	No	No	No	No	No	Unchecked	Checked	Unchecked	Checked	Unchecked	Unchecked	No	Checked	Checked	Unchecked	Unchecked	Checked	Unchecked	No	7	Yes	Yes	No	Yes	Yes	Yes	Unchecked	Checked	Unchecked	Unchecked	Checked	Checked	Unchecked	No	No	67.4	39.0049	63.2785	85
36	66	Female	30.45	Other	HISPANIC OR LATINO OR SPANISH ORIGIN	No	No	No	No	No	No	Yes	Yes	Unchecked	Unchecked	Unchecked	Checked	Unchecked	Unchecked	No	Checked	Checked	Checked	Unchecked	Unchecked	Unchecked	Yes	6	Yes	Yes	No	Yes	Yes	Yes	Unchecked	Unchecked	Unchecked	Unchecked	Checked	Checked	Checked	No	No	82	53.1854	53.2729	54
37	40	Male	35.31	Other	HISPANIC OR LATINO OR SPANISH ORIGIN	No	No	No	No	No	No	No	No	Unchecked	Unchecked	Unchecked	Checked	Unchecked	Unchecked	No	Checked	Checked	Checked	Unchecked	Unchecked	Unchecked	No	0	Yes	Yes	No	Yes	Yes	Yes	Unchecked	Unchecked	Unchecked	Unchecked	Checked	Unchecked	Unchecked	No	No	82	38.1208	46.3229	56
38	64	Male	29.51	Black	NOT HISPANIC OR LATINO OR SPANISH ORIGIN	No	No	No	No	No	No	Yes	Yes	Unchecked	Unchecked	Unchecked	Checked	Unchecked	Unchecked	No	Checked	Checked	Checked	Unchecked	Unchecked	Unchecked	Yes	3	Yes	Yes	No	Yes	Yes	Yes	Unchecked	Unchecked	Checked	Unchecked	Unchecked	Unchecked	Checked	No	No	82	44.0715	83.2847	94
39	80	Female	30.81	White	NOT HISPANIC OR LATINO OR SPANISH ORIGIN	No	No	No	No	No	No	Yes	No	Unchecked	Unchecked	Unchecked	Checked	Unchecked	Unchecked	No	Checked	Checked	Checked	Unchecked	Unchecked	Unchecked	No	1	Yes	Yes	No	Yes	Yes	Yes	Unchecked	Unchecked	Unchecked	Unchecked	Checked	Checked	Checked	No	No	52	31.6319	40.7639	41
40	61	Female	31.77	Not specified	Not Specified	No	No	No	No	No	Yes	Yes	No	Unchecked	Unchecked	Unchecked	Checked	Unchecked	Unchecked	Yes	Checked	Checked	Checked	Unchecked	Unchecked	Unchecked	Yes	7	Yes	Yes	No	No	Yes	Yes	Unchecked	Unchecked	Unchecked	Unchecked	Checked	Checked	Checked	Yes	Yes	82	NA	NA	NA
41	61	Male	25.95	White	HISPANIC OR LATINO OR SPANISH ORIGIN	No	No	No	No	No	No	No	No	Unchecked	Unchecked	Unchecked	Checked	Unchecked	Unchecked	No	Checked	Checked	Checked	Unchecked	Unchecked	Unchecked	No	0	Yes	Yes	No	Yes	Yes	Yes	Unchecked	Unchecked	Unchecked	Unchecked	Unchecked	Checked	Checked	No	No	77.2	28.2021	13.1021	45
42	46	Male	25.31	Other	HISPANIC OR LATINO OR SPANISH ORIGIN	No	No	No	No	No	No	No	No	Unchecked	Unchecked	Unchecked	Checked	Unchecked	Unchecked	No	Checked	Checked	Checked	Unchecked	Unchecked	Unchecked	No	0	Yes	Yes	No	Yes	Yes	Yes	Unchecked	Unchecked	Unchecked	Unchecked	Checked	Checked	Checked	No	No	82	72.7771	80.4514	87
43	76	Male	22.43	Black	NOT HISPANIC OR LATINO OR SPANISH ORIGIN	Former Smoker	No	Yes	No	No	Yes	Yes	No	Unchecked	Unchecked	Unchecked	Checked	Unchecked	Unchecked	No	Checked	Checked	Checked	Unchecked	Unchecked	Unchecked	Yes	9	Yes	Yes	No	No	Yes	Yes	Unchecked	Unchecked	Checked	Unchecked	Checked	Checked	Unchecked	Yes	Yes	52	NA	NA	NA
44	84	Female	47.2	Other	HISPANIC OR LATINO OR SPANISH ORIGIN	No	No	No	No	No	Yes	Yes	Yes	Unchecked	Unchecked	Unchecked	Checked	Unchecked	Unchecked	No	Unchecked	Checked	Unchecked	Unchecked	Unchecked	Checked	No	7	Yes	No	No	Yes	No	Yes	Unchecked	Unchecked	Unchecked	Unchecked	Unchecked	Unchecked	Checked	No	No	82	0	0	38
45	39	Female	36.44	Black	NOT HISPANIC OR LATINO OR SPANISH ORIGIN	No	No	No	No	No	No	No	No	Unchecked	Checked	Unchecked	Checked	Unchecked	Unchecked	No	Checked	Checked	Checked	Unchecked	Unchecked	Unchecked	No	1	Yes	Yes	No	Yes	Yes	Yes	Unchecked	Unchecked	Unchecked	Unchecked	Checked	Checked	Checked	Yes	No	73.4	34.0014	53.4271	59
46	58	Female	37.77	Black	NOT HISPANIC OR LATINO OR SPANISH ORIGIN	No	No	No	No	No	No	No	No	Unchecked	Unchecked	Unchecked	Checked	Unchecked	Unchecked	No	Checked	Checked	Checked	Unchecked	Unchecked	Unchecked	No	0	Yes	Yes	No	Yes	Yes	Yes	Unchecked	Unchecked	Unchecked	Unchecked	Checked	Checked	Checked	No	No	56.8	29.6174	27.2639	48
47	71	Female	29.41	Black	HISPANIC OR LATINO OR SPANISH ORIGIN	Former Smoker	No	No	No	No	No	Yes	Yes	Unchecked	Unchecked	Unchecked	Checked	Unchecked	Unchecked	No	Checked	Checked	Checked	Unchecked	Unchecked	Unchecked	Yes	14	Yes	Yes	No	Yes	Yes	Yes	Unchecked	Unchecked	Unchecked	Unchecked	Checked	Checked	Checked	No	No	77.2	30.05	39.2708	46
48	53	Male	45.19	Not specified	Not Specified	No	No	Yes	No	No	Yes	Yes	Yes	Unchecked	Unchecked	Unchecked	Checked	Unchecked	Unchecked	No	Checked	Checked	Checked	Unchecked	Unchecked	Unchecked	Yes	5	Yes	Yes	No	No	Yes	Yes	Unchecked	Unchecked	Unchecked	Unchecked	Checked	Checked	Checked	Yes	Yes	77.2	NA	NA	NA
49	60	Male	43.75	Other	HISPANIC OR LATINO OR SPANISH ORIGIN	Former Smoker	No	Yes	HFpEF	No	Yes	Yes	Yes	Checked	Unchecked	Unchecked	Unchecked	Checked	Unchecked	No	Checked	Checked	Checked	Unchecked	Unchecked	Unchecked	Yes	9	Yes	Yes	No	Yes	Yes	Yes	Unchecked	Unchecked	Unchecked	Unchecked	Checked	Checked	Unchecked	No	No	77.2	63.85	61.7896	68
50	62	Female	25.41	Not specified	Not Specified	Former Smoker	No	No	No	No	Yes	Yes	No	Unchecked	Unchecked	Unchecked	Checked	Unchecked	Unchecked	No	Checked	Checked	Checked	Unchecked	Unchecked	Unchecked	Yes	6	Yes	Yes	No	Yes	Yes	Yes	Unchecked	Unchecked	Unchecked	Unchecked	Checked	Checked	Checked	No	No	77.2	60.1215	39.9674	67
51	48	Male	22.72	Not specified	HISPANIC OR LATINO OR SPANISH ORIGIN	No	No	No	No	No	No	No	No	Unchecked	Unchecked	Unchecked	Checked	Unchecked	Unchecked	No	Checked	Checked	Checked	Unchecked	Unchecked	Unchecked	No	0	Yes	Yes	No	Yes	Yes	Yes	Unchecked	Checked	Checked	Unchecked	Checked	Unchecked	Unchecked	No	No	82	20.5569	14.0319	50
52	51	Male	24.91	Not specified	NOT HISPANIC OR LATINO OR SPANISH ORIGIN	No	No	No	No	No	No	No	Yes	Unchecked	Unchecked	Unchecked	Checked	Unchecked	Unchecked	No	Checked	Checked	Checked	Unchecked	Unchecked	Unchecked	No	0	Yes	Yes	No	Yes	Yes	Yes	Unchecked	Unchecked	Unchecked	Unchecked	Checked	Checked	Checked	No	No	51.4	22.5132	22.0424	36
53	72	Male	26.04	Black	NOT HISPANIC OR LATINO OR SPANISH ORIGIN	Former Smoker	No	No	No	No	No	No	No	Unchecked	Checked	Unchecked	Checked	Unchecked	Unchecked	No	Checked	Checked	Unchecked	Unchecked	Checked	Unchecked	No	1	Yes	Yes	No	Yes	Yes	Yes	Unchecked	Unchecked	Unchecked	Unchecked	Checked	Checked	Checked	Yes	No	80.6	28.0694	50.4486	57
54	48	Male	31.18	White	HISPANIC OR LATINO OR SPANISH ORIGIN	No	No	No	No	No	Yes	No	Yes	Unchecked	Unchecked	Unchecked	Checked	Unchecked	Unchecked	No	Checked	Checked	Checked	Unchecked	Unchecked	Unchecked	Yes	3	Yes	Yes	No	Yes	Yes	Yes	Unchecked	Unchecked	Unchecked	Unchecked	Checked	Checked	Checked	Yes	No	82	23.8354	22.1806	46
55	79	Male	26.1	Other	HISPANIC OR LATINO OR SPANISH ORIGIN	No	No	No	No	No	Yes	Yes	Yes	Unchecked	Unchecked	Unchecked	Checked	Unchecked	Unchecked	No	Checked	Checked	Checked	Unchecked	Unchecked	Unchecked	Yes	8	Yes	Yes	No	Yes	Yes	Yes	Unchecked	Unchecked	Checked	Unchecked	Checked	Unchecked	Checked	No	No	77.2	32.1326	37.1792	40
56	80	Male	25.46	Other	HISPANIC OR LATINO OR SPANISH ORIGIN	No	No	No	No	Yes	No	Yes	Yes	Unchecked	Unchecked	Unchecked	Checked	Unchecked	Unchecked	No	Checked	Checked	Checked	Unchecked	Unchecked	Unchecked	Yes	10	Yes	Yes	No	Yes	Yes	Yes	Unchecked	Unchecked	Unchecked	Unchecked	Checked	Checked	Unchecked	No	No	77.2	26.6049	20.3361	40
57	67	Male	27.17	Black	HISPANIC OR LATINO OR SPANISH ORIGIN	No	No	No	No	No	Yes	Yes	No	Unchecked	Unchecked	Unchecked	Checked	Unchecked	Unchecked	No	Checked	Checked	Checked	Unchecked	Unchecked	Unchecked	No	4	Yes	Yes	No	Yes	Yes	Yes	Checked	Unchecked	Unchecked	Unchecked	Checked	Checked	Checked	Yes	No	82	40.5653	56.9972	63
58	65	Male	42.94	White	NOT HISPANIC OR LATINO OR SPANISH ORIGIN	No	No	Yes	No	No	No	Yes	Yes	Unchecked	Unchecked	Unchecked	Checked	Unchecked	Unchecked	No	Checked	Checked	Checked	Unchecked	Unchecked	Unchecked	No	6	Yes	Yes	No	Yes	Yes	Yes	Unchecked	Unchecked	Unchecked	Unchecked	Unchecked	Checked	Unchecked	Yes	No	38.9	72.9049	73.2299	74
59	39	Male	34.92	Other	HISPANIC OR LATINO OR SPANISH ORIGIN	Active Smoker	No	No	HFpEF	No	No	No	No	Unchecked	Unchecked	Unchecked	Checked	Unchecked	Unchecked	No	Checked	Checked	Checked	Unchecked	Unchecked	Unchecked	No	3	Yes	Yes	Yes		Yes	Yes	Unchecked	Unchecked	Checked	Unchecked	Checked	Checked	Unchecked	Yes	No	9.2	39.1917	39.3306	39
60	68	Male	30.1	Not specified	Not Specified	No	No	No	No	No	Yes	Yes	Yes	Unchecked	Unchecked	Unchecked	Checked	Unchecked	Unchecked	No	Checked	Checked	Checked	Unchecked	Unchecked	Unchecked	No	4	Yes	Yes	Yes		Yes	Yes	Unchecked	Unchecked	Unchecked	Unchecked	Checked	Checked	Checked	Yes	No	82.3	28.9819	28.9847	32
61	72	Male	29.12	Not specified	HISPANIC OR LATINO OR SPANISH ORIGIN	No	No	No	No	No	Yes	No	No	Unchecked	Unchecked	Unchecked	Checked	Unchecked	Unchecked	No	Checked	Checked	Checked	Unchecked	Unchecked	Unchecked	No	3	Yes	Yes	Yes		Yes	Yes	Unchecked	Unchecked	Unchecked	Unchecked	Checked	Checked	Checked	No	No	56.8	36.3646	36.1771	39
62	65	Female	31.51	Black	NOT HISPANIC OR LATINO OR SPANISH ORIGIN	No	No	No	No	No	No	Yes	Yes	Unchecked	Unchecked	Unchecked	Checked	Unchecked	Unchecked	No	Checked	Checked	Checked	Unchecked	Unchecked	Unchecked	No	1	Yes	Yes	No	Yes	Yes	Yes	Unchecked	Unchecked	Checked	Unchecked	Checked	Checked	Unchecked	No	No	56.8	14.4118	38.3007	45
63	74	Female	32.38	Not specified	Not Specified	No	No	No	No	No	No	Yes	No	Unchecked	Unchecked	Unchecked	Checked	Unchecked	Unchecked	No	Checked	Checked	Checked	Unchecked	Unchecked	Unchecked	No	3	Yes	Yes	Yes		Yes	Yes	Unchecked	Unchecked	Unchecked	Unchecked	Checked	Checked	Checked	Yes	No	77.2	37.7264	38.5535	39
64	66	Female	33.06	Black	HISPANIC OR LATINO OR SPANISH ORIGIN	No	No	No	No	No	Yes	Yes	No	Unchecked	Unchecked	Unchecked	Checked	Unchecked	Unchecked	No	Checked	Checked	Checked	Unchecked	Unchecked	Unchecked	No	1	Yes	Yes	No	Yes	Yes	Yes	Unchecked	Unchecked	Unchecked	Unchecked	Checked	Checked	Checked	No	No	56.8	25.6986	33.8076	41
65	66	Male	29.54	Not specified	NOT HISPANIC OR LATINO OR SPANISH ORIGIN	No	No	No	No	No	No	Yes	No	Unchecked	Unchecked	Unchecked	Checked	Unchecked	Unchecked	No	Checked	Checked	Checked	Unchecked	Unchecked	Unchecked	No	0	Yes	Yes	No	Yes	Yes	Yes	Unchecked	Unchecked	Checked	Unchecked	Checked	Checked	Checked	No	No	38.9	48.7674	51.4382	63
66	32	Male	27.87	Other	HISPANIC OR LATINO OR SPANISH ORIGIN	No	No	No	No	No	No	No	No	Unchecked	Checked	Unchecked	Checked	Unchecked	Unchecked	No	Checked	Checked	Checked	Unchecked	Unchecked	Unchecked	No	1	Yes	Yes	No	Yes	Yes	Yes	Unchecked	Unchecked	Unchecked	Unchecked	Unchecked	Checked	Checked	No	No	82	43.3715	39.3354	53
67	58	Male	29.16	Other	HISPANIC OR LATINO OR SPANISH ORIGIN	No	No	No	No	No	No	Yes	Yes	Unchecked	Unchecked	Unchecked	Checked	Unchecked	Unchecked	No	Checked	Checked	Checked	Unchecked	Unchecked	Unchecked	No	1	Yes	Yes	No	Yes	Yes	Yes	Unchecked	Unchecked	Unchecked	Unchecked	Checked	Checked	Checked	No	No	69.9	38.8875	48.8507	71
68	64	Male	31.32	Not specified	HISPANIC OR LATINO OR SPANISH ORIGIN	Former Smoker	No	No	No	No	Yes	Yes	No	Unchecked	Unchecked	Unchecked	Checked	Unchecked	Unchecked	No	Checked	Checked	Checked	Unchecked	Unchecked	Unchecked	No	0	Yes	Yes	No	Yes	Yes	Yes	Unchecked	Unchecked	Unchecked	Unchecked	Checked	Checked	Checked	No	No	82.3	21.241	20.8528	35
69	74	Female	22.79	Black	HISPANIC OR LATINO OR SPANISH ORIGIN	No	No	No	No	No	Yes	Yes	Yes	Unchecked	Unchecked	Unchecked	Checked	Unchecked	Unchecked	No	Checked	Checked	Checked	Unchecked	Unchecked	Unchecked	Yes	7	Yes	Yes	No	Yes	Yes	Yes	Unchecked	Unchecked	Checked	Unchecked	Checked	Unchecked	Checked	No	No	56.8	28.6174	43.5458	44
70	69	Male	34.96	Other	HISPANIC OR LATINO OR SPANISH ORIGIN	No	No	No	No	Yes	No	Yes	Yes	Unchecked	Unchecked	Unchecked	Checked	Unchecked	Unchecked	No	Unchecked	Unchecked	Checked	Unchecked	Unchecked	Unchecked	No	6	Yes	Yes	Yes		Yes	Yes	Unchecked	Unchecked	Unchecked	Unchecked	Checked	Checked	Checked	Yes	No	77.2	79.9861	81.0556	83
71	61	Female	29.41	White	HISPANIC OR LATINO OR SPANISH ORIGIN	No	No	No	No	No	No	Yes	No	Unchecked	Unchecked	Unchecked	Checked	Unchecked	Unchecked	No	Checked	Checked	Checked	Unchecked	Unchecked	Unchecked	No	1	Yes	Yes	No	Yes	Yes	Yes	Unchecked	Unchecked	Unchecked	Unchecked	Checked	Unchecked	Checked	No	No	77.2	37.9653	32.45	57
72	75	Female	26.72	Other	HISPANIC OR LATINO OR SPANISH ORIGIN	No	No	No	No	Yes	No	Yes	Yes	Unchecked	Unchecked	Unchecked	Checked	Unchecked	Unchecked	No	Checked	Checked	Checked	Unchecked	Unchecked	Unchecked	Yes	10	Yes	No	No	Yes	No	No	Unchecked	Unchecked	Unchecked	Unchecked	Unchecked	Unchecked	Checked	No	No	82	0	0	19
73	50	Male	37.63	White	HISPANIC OR LATINO OR SPANISH ORIGIN	No	No	No	No	No	No	Yes	Yes	Unchecked	Unchecked	Unchecked	Unchecked	Unchecked	Checked	No	Checked	Unchecked	Unchecked	Unchecked	Checked	Unchecked	No	6	Yes	Yes	Yes		Yes	Yes	Unchecked	Unchecked	Unchecked	Unchecked	Checked	Checked	Checked	Yes	No	81.7	26.3708	28.984	30
74	54	Male	28.65	Not specified	Not Specified	Former Smoker	No	No	No	No	No	No	No	Unchecked	Unchecked	Unchecked	Checked	Unchecked	Unchecked	No	Checked	Checked	Checked	Unchecked	Unchecked	Unchecked	No	0	Yes	Yes	No	Yes	Yes	Yes	Unchecked	Unchecked	Checked	Unchecked	Checked	Checked	Checked	No	No	17.8	42.5243	57.45	68
75	70	Female	24.34	Other	HISPANIC OR LATINO OR SPANISH ORIGIN	No	No	No	No	No	No	No	No	Unchecked	Unchecked	Unchecked	Checked	Unchecked	Unchecked	No	Checked	Checked	Checked	Unchecked	Unchecked	Unchecked	No	0	Yes	Yes	Yes		Yes	Yes	Unchecked	Unchecked	Unchecked	Unchecked	Checked	Checked	Checked	No	No	51.6	40.8458	41.5944	42
76	68	Male	29.35	Black	HISPANIC OR LATINO OR SPANISH ORIGIN	No	No	No	No	No	No	Yes	Yes	Unchecked	Unchecked	Unchecked	Checked	Unchecked	Unchecked	No	Checked	Checked	Checked	Unchecked	Unchecked	Unchecked	No	2	Yes	Yes	No	Yes	Yes	Yes	Unchecked	Unchecked	Unchecked	Unchecked	Checked	Checked	Checked	No	No	69.9	25.0951	49.0556	66
77	68	Female	34.06	Asian	NOT HISPANIC OR LATINO OR SPANISH ORIGIN	No	No	No	No	No	Yes	Yes	Yes	Unchecked	Unchecked	Unchecked	Checked	Unchecked	Unchecked	No	Checked	Checked	Checked	Unchecked	Unchecked	Unchecked	Yes	16	Yes	Yes	No	Yes	Yes	Yes	Unchecked	Unchecked	Unchecked	Unchecked	Checked	Checked	Checked	Yes	No	69.9	37.1618	25.9937	52
78	59	Female	25.69	Black	NOT HISPANIC OR LATINO OR SPANISH ORIGIN	Active Smoker	No	No	No	No	Yes	No	Yes	Unchecked	Unchecked	Unchecked	Checked	Unchecked	Unchecked	No	Checked	Checked	Checked	Unchecked	Unchecked	Unchecked	Yes	4	Yes	Yes	No	No	Yes	Yes	Unchecked	Checked	Unchecked	Checked	Checked	Checked	Unchecked	Yes	Yes	73.6	NA	NA	NA
79	52	Female	36.06	Black	Not Specified	Active Smoker	No	No	No	No	Yes	No	No	Checked	Unchecked	Unchecked	Checked	Unchecked	Unchecked	No	Checked	Checked	Checked	Unchecked	Unchecked	Unchecked	No	0	Yes	Yes	No	Yes	Yes	Yes	Unchecked	Unchecked	Unchecked	Unchecked	Checked	Checked	Checked	No	No	82.3	35.6792	31.0764	41
80	69	Male	26.66	Not specified	HISPANIC OR LATINO OR SPANISH ORIGIN	No	No	No	No	No	No	Yes	No	Unchecked	Unchecked	Unchecked	Checked	Unchecked	Unchecked	No	Checked	Checked	Checked	Unchecked	Unchecked	Unchecked	No	4	Yes	Yes	No	Yes	Yes	Yes	Unchecked	Unchecked	Unchecked	Unchecked	Checked	Checked	Checked	No	No	62.7	51.2965	69.3528	92
81	71	Female	30.26	Other	Not Specified	No	No	No	No	No	No	Yes	No	Unchecked	Unchecked	Unchecked	Checked	Unchecked	Unchecked	No	Checked	Checked	Checked	Unchecked	Unchecked	Unchecked	No	0	Yes	Yes	Yes		Yes	Yes	Unchecked	Unchecked	Unchecked	Unchecked	Checked	Checked	Checked	No	No	60.9	64.8451	68.7611	69
82	55	Male	27.86	Other	Not Specified	No	No	No	No	No	Yes	Yes	No	Unchecked	Unchecked	Unchecked	Checked	Unchecked	Unchecked	No	Checked	Checked	Checked	Unchecked	Unchecked	Unchecked	Yes	6	Yes	Yes	No	Yes	Yes	Yes	Unchecked	Unchecked	Unchecked	Unchecked	Checked	Checked	Checked	No	No	80.3	24.7924	39.7167	60
83	61	Male	27.5	Other	HISPANIC OR LATINO OR SPANISH ORIGIN	Former Smoker	No	No	No	No	Yes	Yes	No	Unchecked	Unchecked	Unchecked	Checked	Unchecked	Unchecked	No	Unchecked	Checked	Checked	Unchecked	Unchecked	Unchecked	No	9	Yes	Yes	No	Yes	Yes	Yes	Unchecked	Unchecked	Checked	Unchecked	Checked	Checked	Unchecked	Yes	No	54.3	34.9514	43.5021	68
84	52	Male	33.34	Not specified	Not Specified	No	No	No	No	No	No	No	No	Unchecked	Unchecked	Unchecked	Checked	Unchecked	Unchecked	No	Checked	Checked	Checked	Unchecked	Unchecked	Unchecked	No	0	Yes	Yes	No	Yes	Yes	Yes	Unchecked	Unchecked	Unchecked	Unchecked	Checked	Checked	Checked	Yes	No	83.4	17.7861	18.8007	39
85	49	Male	38.16	Black	HISPANIC OR LATINO OR SPANISH ORIGIN	No	No	No	No	No	No	No	No	Unchecked	Unchecked	Unchecked	Checked	Unchecked	Unchecked	No	Checked	Checked	Checked	Unchecked	Unchecked	Unchecked	No	0	Yes	Yes	No	Yes	Yes	Yes	Unchecked	Unchecked	Checked	Unchecked	Unchecked	Checked	Unchecked	Yes	No	67.4	36.1021	31.6938	60
86	76	Male	28.22	Other	HISPANIC OR LATINO OR SPANISH ORIGIN	No	No	No	No	No	No	Yes	No	Unchecked	Unchecked	Unchecked	Checked	Unchecked	Unchecked	No	Checked	Checked	Checked	Unchecked	Unchecked	Unchecked	No	4	Yes	Yes	No	Yes	Yes	Yes	Unchecked	Unchecked	Unchecked	Unchecked	Checked	Unchecked	Checked	No	No	54.3	48.3257	39.5479	49
87	71	Male	36.69	Not specified	Not Specified	No	No	No	No	No	No	No	No	Unchecked	Unchecked	Unchecked	Checked	Unchecked	Unchecked	No	Checked	Checked	Checked	Unchecked	Unchecked	Unchecked	No	2	Yes	Yes	No	Yes	Yes	Yes	Unchecked	Unchecked	Unchecked	Unchecked	Checked	Checked	Checked	No	No	69.9	24.6229	22.1181	34
88	53	Female	44.46	Black	NOT HISPANIC OR LATINO OR SPANISH ORIGIN	No	No	No	HFrEF (EF<50%)	No	No	Yes	Yes	Unchecked	Checked	Unchecked	Checked	Unchecked	Unchecked	No	Checked	Checked	Unchecked	Unchecked	Checked	Unchecked	No	4	Yes	Yes	No	Yes	Yes	Yes	Unchecked	Unchecked	Unchecked	Checked	Checked	Checked	Checked	Yes	No	56.8	21.4674	14.4215	33
89	43	Male	19.94	Not specified	NOT HISPANIC OR LATINO OR SPANISH ORIGIN	No	No	No	No	No	No	No	No	Unchecked	Unchecked	Unchecked	Checked	Unchecked	Unchecked	No	Unchecked	Checked	Checked	Unchecked	Unchecked	Unchecked	No	1	Yes	Yes	No	Yes	No	No	Unchecked	Unchecked	Checked	Unchecked	Unchecked	Unchecked	Checked	No	No	54.3	1.67292	0	39
90	61	Male	24.81	Other	HISPANIC OR LATINO OR SPANISH ORIGIN	No	No	No	No	No	Yes	Yes	No	Unchecked	Checked	Unchecked	Checked	Unchecked	Unchecked	No	Checked	Checked	Unchecked	Unchecked	Checked	Unchecked	No	5	Yes	Yes	No	Yes	Yes	Yes	Unchecked	Unchecked	Unchecked	Unchecked	Checked	Checked	Checked	Yes	No	82	20.9826	67.7438	74
91	59	Male	21.22	White	HISPANIC OR LATINO OR SPANISH ORIGIN	Former Smoker	No	No	No	No	No	No	No	Unchecked	Unchecked	Unchecked	Checked	Unchecked	Unchecked	No	Checked	Checked	Checked	Unchecked	Unchecked	Unchecked	No	0	Yes	Yes	Yes		Yes	Yes	Unchecked	Unchecked	Unchecked	Unchecked	Unchecked	Checked	Checked	No	No	77.2	44.9111	46.65	60
92	53	Male	24.9	Other	HISPANIC OR LATINO OR SPANISH ORIGIN	No	No	No	No	No	Yes	Yes	No	Unchecked	Unchecked	Unchecked	Checked	Unchecked	Unchecked	No	Checked	Checked	Checked	Unchecked	Unchecked	Unchecked	No	2	Yes	Yes	Yes		Yes	Yes	Unchecked	Unchecked	Unchecked	Unchecked	Checked	Checked	Checked	No	No	77.2	38.2153	38.2764	44
93	68	Female	36.56	White	NOT HISPANIC OR LATINO OR SPANISH ORIGIN	No	No	Yes	No	No	Yes	Yes	Yes	Unchecked	Unchecked	Checked	Unchecked	Checked	Unchecked	No	Checked	Checked	Checked	Unchecked	Unchecked	Unchecked	Yes	10	Yes	Yes	No	Yes	Yes	Yes	Unchecked	Unchecked	Unchecked	Unchecked	Checked	Checked	Checked	No	No	45.5	23.134	20.6132	32
94	45	Male	29.74	Other	HISPANIC OR LATINO OR SPANISH ORIGIN	No	No	No	No	No	Yes	No	No	Unchecked	Unchecked	Unchecked	Checked	Unchecked	Unchecked	No	Checked	Checked	Checked	Unchecked	Unchecked	Unchecked	No	0	Yes	Yes	No	Yes	Yes	Yes	Unchecked	Unchecked	Unchecked	Unchecked	Checked	Checked	Checked	No	No	77.2	22.3882	21.7458	31
95	54	Female	36.43	Other	HISPANIC OR LATINO OR SPANISH ORIGIN	Former Smoker	No	No	No	No	No	Yes	Yes	Unchecked	Unchecked	Unchecked	Unchecked	Checked	Unchecked	No	Checked	Checked	Checked	Unchecked	Unchecked	Unchecked	Yes	9	Yes	Yes	No	No	Yes	Yes	Unchecked	Unchecked	Unchecked	Unchecked	Checked	Checked	Checked	No	Yes	40.3	NA	NA	NA
96	75	Female	32.81	Other	HISPANIC OR LATINO OR SPANISH ORIGIN	No	No	Yes	No	No	Yes	Yes	No	Unchecked	Unchecked	Unchecked	Unchecked	Checked	Unchecked	No	Checked	Checked	Checked	Unchecked	Unchecked	Unchecked	Yes	8	Yes	Yes	No	No	Yes	Yes	Checked	Unchecked	Unchecked	Checked	Checked	Checked	Checked	Yes	Yes	82	NA	NA	NA
97	48	Male	25.3	Not specified	HISPANIC OR LATINO OR SPANISH ORIGIN	No	No	No	No	No	No	Yes	No	Unchecked	Unchecked	Unchecked	Checked	Unchecked	Unchecked	No	Checked	Checked	Checked	Unchecked	Unchecked	Unchecked	No	9	Yes	No	No	Yes	No	No	Unchecked	Unchecked	Unchecked	Unchecked	Unchecked	Checked	Checked	Yes	No	77.2	0	0	34
98	72	Female	32.93	Other	HISPANIC OR LATINO OR SPANISH ORIGIN	Former Smoker	No	No	No	No	Yes	Yes	No	Unchecked	Checked	Unchecked	Checked	Unchecked	Unchecked	No	Checked	Checked	Checked	Unchecked	Unchecked	Unchecked	No	24	Yes	Yes	No	Yes	Yes	Yes	Unchecked	Unchecked	Unchecked	Unchecked	Unchecked	Unchecked	Checked	No	No	56.8	18.4799	17.1	35
99	32	Male	45.21	Other	HISPANIC OR LATINO OR SPANISH ORIGIN	No	No	No	No	No	No	No	No	Unchecked	Unchecked	Unchecked	Checked	Unchecked	Unchecked	No	Checked	Checked	Checked	Unchecked	Unchecked	Unchecked	No	0	Yes	Yes	No	Yes	Yes	Yes	Unchecked	Unchecked	Unchecked	Checked	Unchecked	Checked	Unchecked	No	No	82	39.341	43.7208	48
100	25	Male	27.53	White	NOT HISPANIC OR LATINO OR SPANISH ORIGIN	No	No	No	No	No	No	No	No	Unchecked	Unchecked	Unchecked	Checked	Unchecked	Unchecked	No	Checked	Checked	Checked	Unchecked	Unchecked	Unchecked	No	0	Yes	Yes	No	Yes	Yes	Yes	Unchecked	Unchecked	Unchecked	Unchecked	Unchecked	Unchecked	Unchecked	No	No	12.8	20.5972	15.2674	33
101	19	Male	37.8	White	HISPANIC OR LATINO OR SPANISH ORIGIN	No	No	No	No	No	No	No	No	Unchecked	Unchecked	Checked	Checked	Unchecked	Unchecked	No	Checked	Checked	Checked	Unchecked	Unchecked	Unchecked	No	0	Yes	Yes	No	Yes	Yes	Yes	Unchecked	Unchecked	Checked	Unchecked	Checked	Unchecked	Checked	No	No	49.9	48.341	45.934	60
102	44	Male	28.38	Other	HISPANIC OR LATINO OR SPANISH ORIGIN	No	Yes	No	No	No	No	No	No	Unchecked	Unchecked	Unchecked	Checked	Unchecked	Unchecked	No	Checked	Checked	Checked	Unchecked	Unchecked	Unchecked	No	0	Yes	Yes	No	Yes	Yes	Yes	Unchecked	Unchecked	Unchecked	Unchecked	Unchecked	Checked	Checked	Yes	No	81.7	9.95694	17.2632	34
103	26	Female	30.86	Other	HISPANIC OR LATINO OR SPANISH ORIGIN	No	No	No	No	No	No	No	No	Unchecked	Unchecked	Unchecked	Checked	Unchecked	Unchecked	No	Checked	Checked	Checked	Unchecked	Unchecked	Unchecked	No	3	Yes	Yes	No	Yes	Yes	Yes	Unchecked	Unchecked	Unchecked	Unchecked	Checked	Checked	Unchecked	Yes	No	61.3	19.8986	16.5146	57
104	33	Male	45.58	Not specified	HISPANIC OR LATINO OR SPANISH ORIGIN	No	No	No	No	No	Yes	Yes	Yes	Unchecked	Unchecked	Unchecked	Checked	Unchecked	Unchecked	No	Checked	Checked	Checked	Unchecked	Unchecked	Unchecked	Yes	0	Yes	Yes	No	Yes	Yes	Yes	Unchecked	Unchecked	Checked	Unchecked	Checked	Unchecked	Checked	No	No	82.3	21.2424	21.0674	38
105	43	Male	31.98	Not specified	HISPANIC OR LATINO OR SPANISH ORIGIN	No	No	No	No	No	Yes	Yes	No	Unchecked	Unchecked	Unchecked	Checked	Unchecked	Unchecked	No	Checked	Checked	Checked	Unchecked	Unchecked	Unchecked	No	2	Yes	Yes	No	Yes	Yes	Yes	Unchecked	Unchecked	Unchecked	Unchecked	Checked	Checked	Unchecked	No	No	69.9	14.4403	12.5889	35
106	47	Male	51.72	Black	NOT HISPANIC OR LATINO OR SPANISH ORIGIN	Former Smoker	No	No	No	No	No	Yes	No	Unchecked	Unchecked	Unchecked	Checked	Unchecked	Unchecked	No	Checked	Checked	Checked	Unchecked	Unchecked	Unchecked	No	2	Yes	Yes	Yes		Yes	Yes	Unchecked	Unchecked	Unchecked	Unchecked	Checked	Checked	Checked	Yes	No	73.4	55.8271	37.3903	62
107	72	Male	27.62	Not specified	Not Specified	No	No	No	No	No	No	No	No	Unchecked	Unchecked	Unchecked	Checked	Unchecked	Unchecked	No	Checked	Checked	Checked	Unchecked	Unchecked	Unchecked	No	0	Yes	Yes	No	Yes	Yes	Yes	Unchecked	Checked	Checked	Unchecked	Checked	Unchecked	Checked	No	No	82	10.9785	10.8292	45
108	74	Male	26.12	Other	HISPANIC OR LATINO OR SPANISH ORIGIN	Former Smoker	No	No	No	No	Yes	Yes	Yes	Unchecked	Unchecked	Unchecked	Checked	Unchecked	Unchecked	No	Unchecked	Unchecked	Unchecked	Unchecked	Unchecked	Checked	Yes	18	Yes	No	No	No	No	No	Unchecked	Unchecked	Unchecked	Unchecked	Unchecked	Checked	Unchecked	No	Yes	70.7	NA	NA	NA
109	61	Male	23.17	Not specified	Not Specified	No	No	No	No	No	No	No	No	Unchecked	Unchecked	Unchecked	Unchecked	Checked	Unchecked	No	Unchecked	Checked	Checked	Unchecked	Unchecked	Unchecked	No	0	Yes	Yes	No	Yes	Yes	Yes	Unchecked	Unchecked	Unchecked	Unchecked	Unchecked	Checked	Checked	Yes	No	83.4	33.9833	36.2583	65
110	26	Male	31.44	Other	HISPANIC OR LATINO OR SPANISH ORIGIN	No	No	No	No	No	No	No	No	Unchecked	Unchecked	Unchecked	Checked	Unchecked	Unchecked	No	Checked	Checked	Checked	Unchecked	Unchecked	Unchecked	No	0	Yes	Yes	No	Yes	Yes	Yes	Unchecked	Unchecked	Unchecked	Unchecked	Checked	Checked	Checked	No	No	69.9	68.2965	76.6292	93
111	28	Male	35.33	White	HISPANIC OR LATINO OR SPANISH ORIGIN	No	No	No	No	No	No	No	No	Unchecked	Unchecked	Unchecked	Checked	Unchecked	Unchecked	No	Checked	Checked	Checked	Unchecked	Unchecked	Unchecked	No	0	Yes	Yes	No	Yes	Yes	Yes	Unchecked	Unchecked	Unchecked	Unchecked	Checked	Checked	Unchecked	No	No	91	39.1069	34.7931	47
112	44	Female	39.7	White	NOT HISPANIC OR LATINO OR SPANISH ORIGIN	No	No	No	No	No	No	No	No	Unchecked	Unchecked	Unchecked	Checked	Unchecked	Unchecked	No	Unchecked	Checked	Checked	Unchecked	Unchecked	Unchecked	No	13	Yes	Yes	No	Yes	Yes	Yes	Unchecked	Unchecked	Unchecked	Unchecked	Checked	Checked	Unchecked	No	No	39.4	39.2951	50.2854	56
113	72	Male	37.96	Black	NOT HISPANIC OR LATINO OR SPANISH ORIGIN	No	No	No	No	No	No	Yes	No	Unchecked	Unchecked	Unchecked	Checked	Unchecked	Unchecked	No	Checked	Checked	Checked	Unchecked	Unchecked	Unchecked	Yes	2	Yes	Yes	No	Yes	Yes	Yes	Unchecked	Unchecked	Checked	Unchecked	Checked	Checked	Unchecked	Yes	No	81.7	56.2479	62.6194	71
114	55	Male	36.52	Other	HISPANIC OR LATINO OR SPANISH ORIGIN	Former Smoker	No	No	No	No	No	Yes	No	Unchecked	Unchecked	Checked	Checked	Unchecked	Unchecked	No	Checked	Checked	Unchecked	Checked	Unchecked	Unchecked	No	2	Yes	Yes	No	Yes	Yes	Yes	Unchecked	Unchecked	Unchecked	Unchecked	Checked	Checked	Checked	Yes	No	52	53.5396	51.6743	65
115	66	Female	33.06	Other	Not Specified	No	No	No	No	No	Yes	Yes	Yes	Unchecked	Unchecked	Unchecked	Checked	Unchecked	Unchecked	No	Checked	Checked	Checked	Unchecked	Unchecked	Unchecked	No	0	Yes	Yes	No	Yes	Yes	Yes	Unchecked	Unchecked	Unchecked	Unchecked	Checked	Checked	Checked	No	No	61.8	17.4243	18.5278	35
116	56	Male	30.18	Other	HISPANIC OR LATINO OR SPANISH ORIGIN	No	No	No	No	No	No	No	No	Unchecked	Unchecked	Unchecked	Checked	Unchecked	Unchecked	No	Checked	Checked	Checked	Unchecked	Unchecked	Unchecked	No	0	Yes	Yes	No	Yes	Yes	Yes	Unchecked	Unchecked	Unchecked	Unchecked	Unchecked	Checked	Unchecked	Yes	No	77.2	40.8813	62.0812	65
117	34	Male	44.52	Other	HISPANIC OR LATINO OR SPANISH ORIGIN	No	No	No	No	No	No	No	No	Unchecked	Unchecked	Unchecked	Checked	Unchecked	Unchecked	No	Checked	Checked	Checked	Unchecked	Unchecked	Unchecked	No	0	Yes	Yes	No	Yes	Yes	Yes	Unchecked	Unchecked	Unchecked	Unchecked	Checked	Checked	Checked	Yes	No	82	18.8583	17.7403	42
118	83	Male	26.67	Other	HISPANIC OR LATINO OR SPANISH ORIGIN	No	No	No	No	No	Yes	Yes	Yes	Unchecked	Unchecked	Unchecked	Checked	Unchecked	Unchecked	No	Checked	Checked	Checked	Unchecked	Unchecked	Unchecked	No	4	Yes	Yes	No	Yes	Yes	Yes	Unchecked	Unchecked	Unchecked	Unchecked	Unchecked	Checked	Checked	Yes	No	79.8	29.7361	29.5076	88
119	54	Male	31.67	White	NOT HISPANIC OR LATINO OR SPANISH ORIGIN	No	No	No	No	No	No	Yes	Yes	Unchecked	Unchecked	Unchecked	Unchecked	Unchecked	Checked	No	Checked	Unchecked	Unchecked	Unchecked	Unchecked	Checked	Yes	14	Yes	No	No	Yes	No	No	Unchecked	Unchecked	Unchecked	Unchecked	Unchecked	Checked	Checked	No	No	18.4	0	0	4
120	65	Female	36.6	Black	Not Specified	No	No	No	No	No	Yes	Yes	Yes	Unchecked	Unchecked	Unchecked	Checked	Unchecked	Unchecked	No	Checked	Checked	Checked	Unchecked	Unchecked	Unchecked	Yes	5	Yes	No	No	Yes	No	No	Unchecked	Unchecked	Unchecked	Unchecked	Unchecked	Checked	Checked	No	No	38.4	0	0	4
121	74	Female	22.77	Other	HISPANIC OR LATINO OR SPANISH ORIGIN	No	No	No	No	No	Yes	Yes	Yes	Unchecked	Unchecked	Unchecked	Checked	Unchecked	Unchecked	No	Checked	Checked	Checked	Unchecked	Unchecked	Unchecked	Yes	8	Yes	No	No	Yes	No	No	Unchecked	Unchecked	Unchecked	Unchecked	Unchecked	Unchecked	Checked	No	No	69.9	0	0	91
122	50	Male	29.83	White	NOT HISPANIC OR LATINO OR SPANISH ORIGIN	No	No	No	No	No	No	Yes	No	Unchecked	Checked	Unchecked	Checked	Unchecked	Unchecked	No	Checked	Checked	Unchecked	Unchecked	Checked	Unchecked	No	4	Yes	Yes	No	Yes	Yes	Yes	Unchecked	Unchecked	Unchecked	Unchecked	Unchecked	Unchecked	Checked	No	No	5.4	17.0639	11.9583	25
123	74	Female	19.94	White	NOT HISPANIC OR LATINO OR SPANISH ORIGIN	Former Smoker	No	No	No	No	No	No	No	Unchecked	Unchecked	Unchecked	Checked	Unchecked	Unchecked	No	Unchecked	Checked	Checked	Unchecked	Unchecked	Unchecked	No	6	Yes	No	No	Yes	No	No	Unchecked	Unchecked	Unchecked	Unchecked	Unchecked	Unchecked	Checked	No	No	90	0	0	38
124	93	Female	25.7	White	HISPANIC OR LATINO OR SPANISH ORIGIN	No	No	No	HFpEF	No	No	Yes	No	Unchecked	Unchecked	Unchecked	Checked	Unchecked	Unchecked	No	Checked	Checked	Unchecked	Checked	Unchecked	Unchecked	No	14	Yes	No	Yes		No	Yes	Unchecked	Unchecked	Unchecked	Unchecked	Unchecked	Checked	Checked	No	No	77.2	0	0	25
125	56	Male	31.95	White	NOT HISPANIC OR LATINO OR SPANISH ORIGIN	No	No	No	No	No	Yes	Yes	No	Unchecked	Unchecked	Checked	Unchecked	Unchecked	Checked	No	Checked	Checked	Checked	Unchecked	Unchecked	Unchecked	No	6	Yes	No	No	Yes	No	No	Unchecked	Unchecked	Unchecked	Unchecked	Unchecked	Unchecked	Checked	Yes	No	71.5	0	0	2
126	65	Female	38.4	Black	Not Specified	Former Smoker	No	No	No	No	No	Yes	No	Unchecked	Checked	Unchecked	Unchecked	Checked	Unchecked	No	Checked	Checked	Checked	Unchecked	Unchecked	Unchecked	No	1	Yes	No	No	Yes	No	No	Unchecked	Unchecked	Unchecked	Unchecked	Unchecked	Unchecked	Checked	No	No	73.6	0	0	2
127	87	Female	23.43	White	NOT HISPANIC OR LATINO OR SPANISH ORIGIN	No	No	No	No	No	No	Yes	No	Unchecked	Unchecked	Unchecked	Unchecked	Checked	Unchecked	No	Checked	Checked	Checked	Unchecked	Unchecked	Unchecked	No	2	Yes	No	No	Yes	No	No	Unchecked	Unchecked	Unchecked	Unchecked	Unchecked	Unchecked	Unchecked	No	No	52	0	0	5
128	61	Male	34.53	White	Not Specified	No	No	No	No	No	No	No	No	Unchecked	Unchecked	Unchecked	Checked	Unchecked	Unchecked	No	Unchecked	Checked	Checked	Unchecked	Unchecked	Unchecked	No	8	Yes	Yes	Yes		No	No	Unchecked	Unchecked	Unchecked	Unchecked	Checked	Checked	Checked	No	No	38.9	1.44444	0	18
129	41	Male	35.87	Black	NOT HISPANIC OR LATINO OR SPANISH ORIGIN	No	No	No	No	No	No	No	No	Unchecked	Unchecked	Unchecked	Checked	Unchecked	Unchecked	No	Checked	Checked	Checked	Unchecked	Unchecked	Unchecked	No	0	Yes	No	No	Yes	No	No	Unchecked	Unchecked	Unchecked	Unchecked	Unchecked	Unchecked	Checked	No	No	7.3	0	0	1
130	57	Male	35.56	Asian	NOT HISPANIC OR LATINO OR SPANISH ORIGIN	No	No	Yes	HFrEF (EF<50%)	Yes	Yes	Yes	Yes	Unchecked	Unchecked	Unchecked	Checked	Unchecked	Unchecked	No	Checked	Checked	Checked	Unchecked	Unchecked	Unchecked	No	6	Yes	Yes	Yes		No	Yes	Unchecked	Unchecked	Unchecked	Checked	Checked	Checked	Unchecked	No	No	70.1	13.5597	0	25
131	53	Male	23.34	White	Not Specified	Former Smoker	No	No	No	No	No	Yes	No	Checked	Checked	Unchecked	Checked	Unchecked	Unchecked	No	Checked	Checked	Checked	Unchecked	Unchecked	Unchecked	Yes	6	Yes	Yes	No	Yes	Yes	No	Unchecked	Unchecked	Unchecked	Unchecked	Checked	Checked	Checked	No	No	77.2	2.82639	1.78611	27
132	74	Female	19.24	Black	NOT HISPANIC OR LATINO OR SPANISH ORIGIN	No	No	Yes	HFpEF	Yes	Yes	Yes	Yes	Unchecked	Unchecked	Unchecked	Unchecked	Unchecked	Checked	No	Checked	Checked	Checked	Unchecked	Unchecked	Unchecked	Yes	11	Yes	Yes	Yes		Yes	No	Unchecked	Unchecked	Checked	Unchecked	Unchecked	Unchecked	Checked	Yes	No	56.8	11.9778	9.51736	12
133	88	Female	20.57	White	Not Specified	No	No	Yes	No	Yes	Yes	Yes	No	Unchecked	Unchecked	Unchecked	Checked	Unchecked	Unchecked	No	Checked	Checked	Checked	Unchecked	Unchecked	Unchecked	No	4	Yes	No	No	Yes	No	No	Unchecked	Unchecked	Unchecked	Unchecked	Unchecked	Checked	Checked	No	No	82	0	0	16
134	78	Female	22.04	Other	HISPANIC OR LATINO OR SPANISH ORIGIN	No	No	No	No	Yes	Yes	Yes	Yes	Unchecked	Unchecked	Unchecked	Checked	Unchecked	Unchecked	No	Checked	Checked	Checked	Unchecked	Unchecked	Unchecked	Yes	14	Yes	No	Yes		No	Yes	Unchecked	Unchecked	Unchecked	Unchecked	Unchecked	Checked	Checked	No	No	82	0	0	11
135	46	Male	41.04	Black	NOT HISPANIC OR LATINO OR SPANISH ORIGIN	No	No	No	No	No	No	Yes	No	Unchecked	Unchecked	Checked	Checked	Unchecked	Unchecked	No	Checked	Checked	Checked	Unchecked	Unchecked	Unchecked	No	0	Yes	No	No	Yes	No	No	Unchecked	Unchecked	Unchecked	Unchecked	Unchecked	Checked	Checked	Yes	No	40.2	0	0	23
136	30	Male	26.02	White	Not Specified	No	No	No	No	No	No	No	No	Unchecked	Unchecked	Unchecked	Checked	Unchecked	Unchecked	No	Checked	Checked	Checked	Unchecked	Unchecked	Unchecked	No	2	Yes	No	No	Yes	No	No	Unchecked	Unchecked	Unchecked	Unchecked	Unchecked	Unchecked	Unchecked	No	No	82	0	0	10
137	60	Male	30.11	Other	HISPANIC OR LATINO OR SPANISH ORIGIN	No	No	No	No	No	No	Yes	No	Unchecked	Unchecked	Unchecked	Checked	Unchecked	Unchecked	No	Checked	Checked	Checked	Unchecked	Unchecked	Unchecked	No	1	Yes	No	No	Yes	No	No	Unchecked	Unchecked	Unchecked	Unchecked	Unchecked	Unchecked	Checked	No	No	81.7	0	0	3
138	61	Male	24.02	Other	NOT HISPANIC OR LATINO OR SPANISH ORIGIN	No	No	No	No	No	No	Yes	Yes	Unchecked	Unchecked	Unchecked	Checked	Unchecked	Unchecked	No	Checked	Checked	Unchecked	Checked	Unchecked	Unchecked	Yes	8	Yes	No	No	Yes	No	No	Unchecked	Unchecked	Unchecked	Unchecked	Unchecked	Unchecked	Checked	No	No	39.9	0	0	2
139	28	Male	43.31	Other	HISPANIC OR LATINO OR SPANISH ORIGIN	Active Smoker	No	No	No	No	No	No	No	Unchecked	Checked	Unchecked	Checked	Unchecked	Unchecked	No	Checked	Checked	Unchecked	Unchecked	Unchecked	Checked	No	0	Yes	Yes	No	Yes	Yes	Yes	Unchecked	Unchecked	Unchecked	Unchecked	Unchecked	Unchecked	Checked	No	No	33	5.24861	3.90972	10
140	38	Male	23.89	White	HISPANIC OR LATINO OR SPANISH ORIGIN	No	No	No	No	No	Yes	No	No	Unchecked	Unchecked	Unchecked	Checked	Unchecked	Unchecked	No	Checked	Checked	Checked	Unchecked	Unchecked	Unchecked	No	1	Yes	Yes	Yes		Yes	Yes	Unchecked	Checked	Checked	Unchecked	Checked	Checked	Checked	No	No	58.9	19.9389	23.0819	24
141	70	Male	24.75	Black	NOT HISPANIC OR LATINO OR SPANISH ORIGIN	Former Smoker	No	No	No	No	No	Yes	No	Unchecked	Unchecked	Unchecked	Unchecked	Unchecked	Checked	No	Unchecked	Unchecked	Unchecked	Unchecked	Unchecked	Checked	Yes	14	Yes	No	Yes		No	Yes	Unchecked	Unchecked	Unchecked	Unchecked	Unchecked	Unchecked	Checked	No	No	78.5	0	0	15
142	34	Male	44.44	Black	NOT HISPANIC OR LATINO OR SPANISH ORIGIN	No	No	No	No	No	No	No	No	Unchecked	Checked	Unchecked	Checked	Unchecked	Unchecked	No	Checked	Checked	Checked	Unchecked	Unchecked	Unchecked	No	0	Yes	Yes	No	Yes	Yes	Yes	Unchecked	Unchecked	Unchecked	Unchecked	Unchecked	Checked	Checked	Yes	No	82	5.76806	6.05486	21
143	51	Female	40.19	Not specified	Not Specified	No	No	No	No	No	No	No	No	Unchecked	Unchecked	Unchecked	Checked	Unchecked	Unchecked	No	Checked	Checked	Checked	Unchecked	Unchecked	Unchecked	No	0	Yes	No	No	Yes	No	No	Unchecked	Unchecked	Unchecked	Unchecked	Unchecked	Unchecked	Checked	No	No	82	0	0	10
144	62	Female	31.19	Black	NOT HISPANIC OR LATINO OR SPANISH ORIGIN	Former Smoker	No	No	No	No	No	Yes	No	Checked	Unchecked	Unchecked	Checked	Unchecked	Unchecked	No	Checked	Checked	Checked	Unchecked	Unchecked	Unchecked	No	0	Yes	No	No	Yes	No	No	Unchecked	Unchecked	Unchecked	Unchecked	Unchecked	Unchecked	Checked	No	No	91.7	0	0	2
145	77	Female	30.3	Black	NOT HISPANIC OR LATINO OR SPANISH ORIGIN	No	No	No	No	No	No	Yes	No	Unchecked	Unchecked	Unchecked	Checked	Unchecked	Unchecked	No	Checked	Checked	Checked	Unchecked	Unchecked	Unchecked	No	6	Yes	No	No	Yes	No	No	Unchecked	Unchecked	Unchecked	Unchecked	Unchecked	Checked	Checked	No	No	24.5	0	0	8
146	71	Male	29.61	White	Not Specified	No	No	No	No	No	No	No	No	Unchecked	Unchecked	Unchecked	Checked	Unchecked	Unchecked	No	Unchecked	Checked	Checked	Unchecked	Unchecked	Unchecked	No	4	Yes	No	No	Yes	No	No	Unchecked	Unchecked	Unchecked	Unchecked	Unchecked	Unchecked	Checked	No	No	63.6	0	0	6
147	72	Female	26.6	Black	NOT HISPANIC OR LATINO OR SPANISH ORIGIN	No	No	No	No	No	No	Yes	No	Unchecked	Unchecked	Unchecked	Checked	Unchecked	Unchecked	No	Checked	Checked	Checked	Unchecked	Unchecked	Unchecked	Yes	7	Yes	No	No	Yes	No	No	Unchecked	Unchecked	Unchecked	Unchecked	Unchecked	Unchecked	Checked	No	No	83.4	0	0	6
148	43	Male	17.8	Other	HISPANIC OR LATINO OR SPANISH ORIGIN	Active Smoker	No	No	No	No	No	No	No	Unchecked	Unchecked	Unchecked	Checked	Unchecked	Unchecked	No	Checked	Checked	Checked	Unchecked	Unchecked	Unchecked	No	0	Yes	No	No	Yes	No	No	Unchecked	Unchecked	Unchecked	Unchecked	Unchecked	Unchecked	Checked	No	No	82	0	0	3
149	69	Male	21.63	White	HISPANIC OR LATINO OR SPANISH ORIGIN	No	No	Yes	No	No	Yes	Yes	No	Unchecked	Unchecked	Unchecked	Checked	Unchecked	Unchecked	No	Checked	Checked	Checked	Unchecked	Unchecked	Unchecked	Yes	4	Yes	No	No	Yes	No	No	Unchecked	Unchecked	Unchecked	Unchecked	Unchecked	Unchecked	Checked	No	No	54.3	0	0	1
150	82	Female	23.33	White	Not Specified	No	No	No	HFpEF	Yes	Yes	Yes	Yes	Unchecked	Unchecked	Unchecked	Checked	Unchecked	Unchecked	No	Checked	Checked	Checked	Unchecked	Unchecked	Unchecked	Yes	10	Yes	No	No	Yes	No	No	Unchecked	Unchecked	Unchecked	Unchecked	Unchecked	Unchecked	Checked	No	No	67.4	0	0	5
151	87	Male	23.3	Other	Not Specified	Former Smoker	No	Yes	HFpEF	Yes	Yes	Yes	No	Unchecked	Unchecked	Unchecked	Checked	Unchecked	Unchecked	No	Unchecked	Checked	Checked	Unchecked	Unchecked	Unchecked	Yes	15	Yes	No	No	Yes	No	No	Unchecked	Unchecked	Unchecked	Unchecked	Unchecked	Unchecked	Checked	No	No	77.2	0	0	10
152	71	Male	23.55	White	HISPANIC OR LATINO OR SPANISH ORIGIN	No	No	No	No	No	No	No	Yes	Unchecked	Unchecked	Unchecked	Unchecked	Checked	Unchecked	No	Checked	Checked	Checked	Unchecked	Unchecked	Unchecked	Yes	9	Yes	No	No	Yes	No	No	Unchecked	Unchecked	Unchecked	Unchecked	Unchecked	Unchecked	Checked	No	No	82	0	0	7
153	81	Male	24.47	Black	Not Specified	No	No	No	HFpEF	No	Yes	Yes	No	Unchecked	Unchecked	Unchecked	Unchecked	Checked	Unchecked	No	Checked	Checked	Checked	Unchecked	Unchecked	Unchecked	Yes	9	Yes	Yes	No	Yes	No	No	Unchecked	Unchecked	Unchecked	Unchecked	Unchecked	Unchecked	Checked	No	No	56.8	0.754861	0	10
154	33	Male	33.07	Other	HISPANIC OR LATINO OR SPANISH ORIGIN	No	No	No	No	No	No	No	No	Unchecked	Unchecked	Unchecked	Checked	Unchecked	Unchecked	No	Checked	Checked	Checked	Unchecked	Unchecked	Unchecked	No	0	Yes	No	No	Yes	No	No	Unchecked	Unchecked	Unchecked	Unchecked	Unchecked	Unchecked	Checked	No	No	73.4	0	0	1
155	63	Female	31.13	Black	HISPANIC OR LATINO OR SPANISH ORIGIN	No	No	No	No	No	No	Yes	Yes	Unchecked	Unchecked	Unchecked	Checked	Unchecked	Unchecked	No	Checked	Checked	Checked	Unchecked	Unchecked	Unchecked	Yes	7	Yes	No	No	Yes	No	No	Unchecked	Unchecked	Unchecked	Unchecked	Unchecked	Unchecked	Checked	No	No	69.9	0	0	7
156	80	Male	21.69	Asian	NOT HISPANIC OR LATINO OR SPANISH ORIGIN	No	No	Yes	HFrEF (EF<50%)	No	Yes	Yes	Yes	Unchecked	Unchecked	Unchecked	Unchecked	Unchecked	Checked	No	Checked	Checked	Checked	Unchecked	Unchecked	Unchecked	No	9	Yes	Yes	Yes		Yes	Yes	Unchecked	Unchecked	Unchecked	Unchecked	Checked	Unchecked	Checked	Yes	No	4.1	8.82847	9.09097	10
157	50	Female	28.02	Other	HISPANIC OR LATINO OR SPANISH ORIGIN	No	No	No	No	No	No	No	No	Unchecked	Unchecked	Unchecked	Checked	Unchecked	Unchecked	No	Checked	Checked	Unchecked	Unchecked	Unchecked	Checked	No	17	Yes	No	No	Yes	No	No	Unchecked	Unchecked	Unchecked	Unchecked	Unchecked	Unchecked	Checked	No	No	56.8	0	0	2
158	28	Male	17.95	Black	Not Specified	No	No	No	No	No	No	No	No	Unchecked	Unchecked	Unchecked	Unchecked	Unchecked	Checked	No	Checked	Unchecked	Unchecked	Unchecked	Unchecked	Checked	No	10	Yes	No	No	Yes	No	No	Unchecked	Unchecked	Unchecked	Unchecked	Unchecked	Checked	Unchecked	No	No	79.2	0	0	9
159	48	Female	43.59	Black	Not Specified	No	No	No	No	No	No	No	No	Unchecked	Unchecked	Unchecked	Checked	Unchecked	Unchecked	No	Checked	Checked	Checked	Unchecked	Unchecked	Unchecked	No	2	Yes	No	No	Yes	No	No	Unchecked	Unchecked	Unchecked	Unchecked	Unchecked	Unchecked	Checked	No	No	91	0	0	5
160	60	Male	32.17	Black	HISPANIC OR LATINO OR SPANISH ORIGIN	No	No	No	No	No	Yes	Yes	Yes	Unchecked	Unchecked	Unchecked	Checked	Unchecked	Unchecked	No	Checked	Checked	Checked	Unchecked	Unchecked	Unchecked	Yes	7	Yes	No	No	Yes	No	No	Unchecked	Unchecked	Unchecked	Unchecked	Unchecked	Checked	Checked	No	No	67.4	0	0	2
161	67	Female	21.77	White	NOT HISPANIC OR LATINO OR SPANISH ORIGIN	No	No	No	No	No	No	No	No	Unchecked	Unchecked	Unchecked	Checked	Unchecked	Unchecked	No	Checked	Checked	Unchecked	Unchecked	Unchecked	Checked	No	7	Yes	Yes	Yes		Yes	Yes	Unchecked	Unchecked	Unchecked	Unchecked	Checked	Checked	Checked	No	No	77.2	13.9549	13.8771	14
162	58	Male	23.29	Black	NOT HISPANIC OR LATINO OR SPANISH ORIGIN	No	No	No	No	No	No	No	No	Unchecked	Unchecked	Unchecked	Checked	Unchecked	Unchecked	No	Unchecked	Checked	Checked	Unchecked	Unchecked	Unchecked	No	3	Yes	No	No	Yes	No	No	Unchecked	Unchecked	Unchecked	Unchecked	Unchecked	Unchecked	Checked	No	No	81.7	0	0	7
163	73	Female	31.18	Black	NOT HISPANIC OR LATINO OR SPANISH ORIGIN	No	No	No	No	No	Yes	Yes	No	Unchecked	Unchecked	Unchecked	Checked	Unchecked	Unchecked	No	Checked	Checked	Checked	Unchecked	Unchecked	Unchecked	No	5	Yes	Yes	No	Yes	Yes	Yes	Unchecked	Unchecked	Unchecked	Unchecked	Checked	Checked	Unchecked	Yes	No	14.2	40.7396	40.8958	41
164	52	Female	31.12	Other	HISPANIC OR LATINO OR SPANISH ORIGIN	No	No	No	HFrEF (EF<50%)	No	Yes	Yes	No	Unchecked	Unchecked	Unchecked	Checked	Unchecked	Unchecked	No	Checked	Checked	Checked	Unchecked	Unchecked	Unchecked	Yes	9	Yes	No	No	Yes	No	No	Unchecked	Unchecked	Unchecked	Unchecked	Unchecked	Unchecked	Checked	No	No	82	0	0	1
165	81	Male	32.69	Other	Not Specified	No	No	Yes	HFpEF	No	Yes	Yes	Yes	Unchecked	Unchecked	Unchecked	Checked	Unchecked	Unchecked	No	Checked	Checked	Checked	Unchecked	Unchecked	Unchecked	Yes	9	Yes	No	No	Yes	No	No	Unchecked	Unchecked	Unchecked	Unchecked	Unchecked	Unchecked	Checked	No	No	77.2	0	0	12
166	42	Female	25.62	Black	Not Specified	No	No	No	No	No	No	No	No	Unchecked	Unchecked	Unchecked	Checked	Unchecked	Unchecked	No	Checked	Checked	Checked	Unchecked	Unchecked	Unchecked	No	1	Yes	No	No	Yes	No	No	Unchecked	Unchecked	Unchecked	Unchecked	Unchecked	Unchecked	Checked	No	No	73.1	0	0	3
167	56	Male	24.23	Other	HISPANIC OR LATINO OR SPANISH ORIGIN	No	No	Yes	No	No	No	Yes	Yes	Unchecked	Unchecked	Unchecked	Unchecked	Unchecked	Checked	No	Checked	Unchecked	Unchecked	Unchecked	Unchecked	Checked	Yes	7	Yes	No	No	Yes	No	No	Unchecked	Unchecked	Unchecked	Unchecked	Unchecked	Unchecked	Checked	Yes	No	74	0	0	7
168	73	Female	24.99	White	HISPANIC OR LATINO OR SPANISH ORIGIN	No	No	No	No	No	Yes	Yes	Yes	Unchecked	Unchecked	Unchecked	Checked	Unchecked	Unchecked	No	Checked	Checked	Checked	Unchecked	Unchecked	Unchecked	Yes	9	Yes	No	No	Yes	No	No	Unchecked	Unchecked	Unchecked	Unchecked	Unchecked	Unchecked	Checked	No	No	82	0	0	3
169	47	Male	22.45	Other	NOT HISPANIC OR LATINO OR SPANISH ORIGIN	Active Smoker	No	No	No	No	No	No	No	Unchecked	Unchecked	Unchecked	Checked	Unchecked	Unchecked	No	Unchecked	Checked	Checked	Unchecked	Unchecked	Unchecked	No	1	Yes	No	No	Yes	No	No	Unchecked	Unchecked	Unchecked	Unchecked	Unchecked	Unchecked	Checked	No	No	56.8	0	0	5
170	48	Male	20.75	Black	HISPANIC OR LATINO OR SPANISH ORIGIN	Active Smoker	No	No	HFrEF (EF<50%)	No	No	Yes	No	Checked	Unchecked	Unchecked	Checked	Unchecked	Unchecked	No	Checked	Checked	Unchecked	Unchecked	Unchecked	Checked	Yes	6	Yes	No	No	Yes	No	No	Unchecked	Unchecked	Unchecked	Unchecked	Unchecked	Unchecked	Checked	No	No	79.2	0	0	2
171	66	Male	31.7	Other	HISPANIC OR LATINO OR SPANISH ORIGIN	Former Smoker	No	No	No	No	Yes	Yes	Yes	Unchecked	Unchecked	Unchecked	Checked	Unchecked	Unchecked	No	Checked	Checked	Checked	Unchecked	Unchecked	Unchecked	Yes	6	Yes	No	No	Yes	No	No	Unchecked	Unchecked	Unchecked	Unchecked	Unchecked	Unchecked	Checked	No	No	82	0	0	3
172	77	Male	21.57	White	HISPANIC OR LATINO OR SPANISH ORIGIN	No	No	No	No	Yes	No	Yes	No	Unchecked	Unchecked	Unchecked	Checked	Unchecked	Unchecked	No	Checked	Checked	Unchecked	Checked	Unchecked	Unchecked	Yes	13	Yes	No	No	Yes	No	No	Unchecked	Unchecked	Unchecked	Unchecked	Unchecked	Unchecked	Checked	No	No	77.2	0	0	3
173	53	Female	32.57	Black	Not Specified	No	No	No	No	No	Yes	Yes	Yes	Unchecked	Checked	Unchecked	Checked	Unchecked	Unchecked	No	Checked	Checked	Unchecked	Unchecked	Unchecked	Checked	No	12	Yes	No	No	Yes	No	No	Unchecked	Unchecked	Unchecked	Unchecked	Unchecked	Unchecked	Checked	No	No	71.4	0	0	6
174	77	Female	23.84	Black	NOT HISPANIC OR LATINO OR SPANISH ORIGIN	Former Smoker	No	No	No	Yes	Yes	Yes	No	Unchecked	Unchecked	Unchecked	Checked	Unchecked	Unchecked	No	Checked	Checked	Checked	Unchecked	Unchecked	Unchecked	No	9	Yes	Yes	Yes		Yes	Yes	Unchecked	Unchecked	Unchecked	Unchecked	Checked	Checked	Checked	No	No	77.2	11.9743	9.55486	17
175	45	Female	34.96	Not specified	Not Specified	No	No	No	No	No	No	No	No	Unchecked	Unchecked	Unchecked	Checked	Unchecked	Unchecked	No	Checked	Checked	Checked	Unchecked	Unchecked	Unchecked	No	0	Yes	No	No	Yes	No	No	Unchecked	Unchecked	Unchecked	Unchecked	Unchecked	Unchecked	Checked	No	No	69.9	0	0	7
176	65	Female	32.56	Other	HISPANIC OR LATINO OR SPANISH ORIGIN	No	No	No	No	No	No	Yes	Yes	Unchecked	Unchecked	Unchecked	Checked	Unchecked	Unchecked	No	Checked	Checked	Checked	Unchecked	Unchecked	Unchecked	Yes	3	Yes	No	No	Yes	No	No	Unchecked	Unchecked	Unchecked	Unchecked	Unchecked	Unchecked	Checked	No	No	82	0	0	1
177	90	Female	23.79	White	HISPANIC OR LATINO OR SPANISH ORIGIN	No	No	No	No	No	No	Yes	Yes	Unchecked	Unchecked	Unchecked	Checked	Unchecked	Unchecked	No	Checked	Checked	Checked	Unchecked	Unchecked	Unchecked	Yes	3	Yes	No	Yes		No	Yes	Unchecked	Unchecked	Unchecked	Unchecked	Unchecked	Unchecked	Checked	No	No	69.9	0	0	5
178	72	Female	40.18	White	NOT HISPANIC OR LATINO OR SPANISH ORIGIN	Former Smoker	No	No	No	No	Yes	Yes	No	Checked	Unchecked	Checked	Checked	Unchecked	Unchecked	No	Checked	Unchecked	Unchecked	Unchecked	Checked	Checked	Yes	28	Yes	No	No	Yes	No	No	Unchecked	Unchecked	Checked	Unchecked	Unchecked	Checked	Checked	No	No	9.2	0	0	23
179	39	Male	25.94	Not specified	HISPANIC OR LATINO OR SPANISH ORIGIN	Active Smoker	No	No	No	No	Yes	No	Yes	Unchecked	Unchecked	Unchecked	Checked	Unchecked	Unchecked	No	Checked	Checked	Checked	Unchecked	Unchecked	Unchecked	No	3	Yes	No	No	Yes	No	No	Unchecked	Unchecked	Unchecked	Unchecked	Unchecked	Unchecked	Checked	No	No	77.2	0	0	4
180	87	Male	28.83	Other	HISPANIC OR LATINO OR SPANISH ORIGIN	No	No	No	No	No	Yes	No	No	Unchecked	Unchecked	Unchecked	Checked	Unchecked	Unchecked	No	Unchecked	Checked	Checked	Unchecked	Unchecked	Unchecked	Yes	7	Yes	Yes	Yes		No	No	Unchecked	Checked	Unchecked	Unchecked	Checked	Unchecked	Checked	No	No	77.2	2.19028	0	4
181	70	Male	35.78	Other	HISPANIC OR LATINO OR SPANISH ORIGIN	Former Smoker	No	No	No	Yes	Yes	Yes	No	Unchecked	Unchecked	Unchecked	Checked	Unchecked	Unchecked	No	Checked	Checked	Checked	Unchecked	Unchecked	Unchecked	Yes	6	Yes	No	No	Yes	No	No	Unchecked	Unchecked	Unchecked	Unchecked	Unchecked	Checked	Checked	No	No	71.5	0	0	6
182	51	Male	22.43	Black	NOT HISPANIC OR LATINO OR SPANISH ORIGIN	No	No	No	No	No	Yes	No	No	Unchecked	Unchecked	Unchecked	Unchecked	Unchecked	Checked	No	Checked	Unchecked	Unchecked	Unchecked	Unchecked	Checked	Yes	6	Yes	No	No	Yes	No	No	Unchecked	Unchecked	Unchecked	Unchecked	Unchecked	Checked	Checked	No	No	87	0	0	7
183	71	Female	30.4	Not specified	HISPANIC OR LATINO OR SPANISH ORIGIN	No	No	No	No	No	Yes	Yes	Yes	Unchecked	Unchecked	Unchecked	Checked	Unchecked	Unchecked	No	Checked	Checked	Checked	Unchecked	Unchecked	Unchecked	Yes	5	Yes	No	No	Yes	No	No	Unchecked	Unchecked	Unchecked	Unchecked	Unchecked	Unchecked	Checked	No	No	82	0	0	2
184	79	Male	35.08	Other	HISPANIC OR LATINO OR SPANISH ORIGIN	No	No	No	HFpEF	No	Yes	Yes	Yes	Unchecked	Unchecked	Unchecked	Unchecked	Checked	Unchecked	No	Checked	Checked	Checked	Unchecked	Unchecked	Unchecked	No	6	Yes	No	No	Yes	No	No	Unchecked	Unchecked	Unchecked	Unchecked	Unchecked	Unchecked	Checked	No	No	73.4	0	0	5
185	62	Male	29.36	Other	NOT HISPANIC OR LATINO OR SPANISH ORIGIN	No	No	No	HFrEF (EF<50%)	No	No	Yes	Yes	Unchecked	Unchecked	Unchecked	Checked	Unchecked	Unchecked	No	Checked	Checked	Checked	Unchecked	Unchecked	Unchecked	No	6	Yes	No	No	Yes	No	No	Unchecked	Unchecked	Unchecked	Unchecked	Unchecked	Unchecked	Checked	No	No	67.4	0	0	5
186	51	Male	38.48	White	HISPANIC OR LATINO OR SPANISH ORIGIN	No	No	No	No	No	No	No	No	Unchecked	Unchecked	Unchecked	Checked	Unchecked	Unchecked	No	Checked	Checked	Checked	Unchecked	Unchecked	Unchecked	No	0	Yes	No	No	Yes	No	No	Unchecked	Unchecked	Unchecked	Unchecked	Unchecked	Unchecked	Checked	No	No	77.2	0	0	10
187	56	Male	30.12	Other	HISPANIC OR LATINO OR SPANISH ORIGIN	No	No	No	No	No	Yes	No	No	Unchecked	Unchecked	Unchecked	Checked	Unchecked	Unchecked	No	Checked	Checked	Checked	Unchecked	Unchecked	Unchecked	No	0	Yes	Yes	No	Yes	No	No	Unchecked	Unchecked	Unchecked	Unchecked	Unchecked	Checked	Checked	No	No	69.9	2.77292	0	15
188	40	Male	25.67	Other	HISPANIC OR LATINO OR SPANISH ORIGIN	No	No	No	No	No	No	No	No	Unchecked	Unchecked	Unchecked	Checked	Unchecked	Unchecked	No	Checked	Checked	Checked	Unchecked	Unchecked	Unchecked	No	0	Yes	No	No	Yes	No	Yes	Unchecked	Unchecked	Unchecked	Unchecked	Unchecked	Unchecked	Checked	No	No	77.2	0	0	18
189	89	Male	25.14	White	NOT HISPANIC OR LATINO OR SPANISH ORIGIN	No	No	Yes	HFrEF (EF<50%)	No	No	Yes	Yes	Unchecked	Unchecked	Unchecked	Checked	Unchecked	Unchecked	No	Checked	Checked	Checked	Unchecked	Unchecked	Unchecked	Yes	11	Yes	No	Yes		No	Yes	Unchecked	Unchecked	Unchecked	Unchecked	Unchecked	Checked	Checked	No	No	52	0	0	12
190	54	Female	28.57	White	NOT HISPANIC OR LATINO OR SPANISH ORIGIN	No	No	No	No	No	No	No	No	Unchecked	Unchecked	Unchecked	Checked	Unchecked	Unchecked	No	Checked	Checked	Checked	Unchecked	Unchecked	Unchecked	No	5	Yes	No	No	Yes	No	No	Unchecked	Unchecked	Unchecked	Unchecked	Unchecked	Unchecked	Checked	No	No	52	0	0	1
191	53	Male	30.2	Other	HISPANIC OR LATINO OR SPANISH ORIGIN	Former Smoker	No	No	No	No	Yes	No	No	Unchecked	Unchecked	Unchecked	Checked	Unchecked	Unchecked	No	Checked	Checked	Checked	Unchecked	Unchecked	Unchecked	No	1	Yes	No	No	Yes	No	No	Unchecked	Unchecked	Unchecked	Unchecked	Unchecked	Unchecked	Checked	No	No	83.4	0	0	2
192	33	Male	25.1	Other	HISPANIC OR LATINO OR SPANISH ORIGIN	No	No	No	No	No	No	No	No	Unchecked	Unchecked	Unchecked	Checked	Unchecked	Unchecked	No	Checked	Checked	Checked	Unchecked	Unchecked	Unchecked	No	0	Yes	No	No	Yes	No	No	Unchecked	Unchecked	Unchecked	Unchecked	Unchecked	Unchecked	Checked	No	No	56.8	0	0	1
193	40	Male	34.94	Other	HISPANIC OR LATINO OR SPANISH ORIGIN	No	No	No	No	No	No	No	No	Unchecked	Unchecked	Unchecked	Checked	Unchecked	Unchecked	No	Checked	Checked	Checked	Unchecked	Unchecked	Unchecked	No	0	Yes	No	No	Yes	No	No	Unchecked	Unchecked	Unchecked	Unchecked	Unchecked	Unchecked	Checked	No	No	54.3	0	0	5
194	63	Female	31.48	Other	HISPANIC OR LATINO OR SPANISH ORIGIN	No	No	No	No	No	Yes	Yes	Yes	Unchecked	Checked	Unchecked	Checked	Unchecked	Unchecked	No	Checked	Checked	Checked	Unchecked	Unchecked	Unchecked	No	6	Yes	No	No	Yes	No	No	Unchecked	Unchecked	Unchecked	Unchecked	Unchecked	Unchecked	Checked	No	No	82	0	0	5
195	80	Female	26.75	Other	HISPANIC OR LATINO OR SPANISH ORIGIN	No	No	No	No	No	No	Yes	No	Unchecked	Unchecked	Unchecked	Checked	Unchecked	Unchecked	No	Checked	Checked	Checked	Unchecked	Unchecked	Unchecked	No	0	Yes	No	No	Yes	No	No	Unchecked	Unchecked	Unchecked	Unchecked	Unchecked	Unchecked	Checked	No	No	54.3	0	0	3
196	32	Female	33.67	Black	Not Specified	Former Smoker	No	No	No	No	No	Yes	No	Unchecked	Unchecked	Unchecked	Checked	Unchecked	Unchecked	No	Checked	Unchecked	Unchecked	Unchecked	Unchecked	Checked	No	5	Yes	No	No	Yes	No	No	Unchecked	Unchecked	Unchecked	Unchecked	Unchecked	Unchecked	Checked	No	No	46.8	0	0	4
197	64	Male	20.76	Black	NOT HISPANIC OR LATINO OR SPANISH ORIGIN	No	No	No	No	No	No	No	No	Unchecked	Unchecked	Unchecked	Checked	Unchecked	Unchecked	No	Checked	Checked	Checked	Unchecked	Unchecked	Unchecked	Yes	6	Yes	No	No	Yes	No	No	Unchecked	Unchecked	Unchecked	Unchecked	Unchecked	Unchecked	Checked	No	No	69.9	0	0	3
198	56	Female	26.2	White	NOT HISPANIC OR LATINO OR SPANISH ORIGIN	No	No	No	No	No	No	No	No	Unchecked	Checked	Unchecked	Checked	Unchecked	Unchecked	No	Checked	Checked	Checked	Unchecked	Unchecked	Unchecked	No	1	Yes	No	No	Yes	No	No	Unchecked	Unchecked	Unchecked	Unchecked	Unchecked	Unchecked	Checked	No	No	82	0	0	5
199	56	Male	26.09	Asian	Not Specified	No	No	No	No	No	No	No	No	Unchecked	Unchecked	Unchecked	Checked	Unchecked	Unchecked	No	Checked	Checked	Checked	Unchecked	Unchecked	Unchecked	No	2	Yes	Yes	No	Yes	Yes	Yes	Unchecked	Unchecked	Checked	Unchecked	Checked	Checked	Checked	Yes	No	5.8	26.0021	19.8271	33
200	75	Male	28.11	Other	Not Specified	Former Smoker	No	No	No	No	No	Yes	Yes	Unchecked	Unchecked	Unchecked	Checked	Unchecked	Unchecked	No	Checked	Checked	Checked	Unchecked	Unchecked	Unchecked	Yes	4	Yes	No	No	Yes	No	No	Unchecked	Unchecked	Unchecked	Unchecked	Unchecked	Unchecked	Checked	No	No	82	0	0	13
201	25	Male	28.48	White	Not Specified	No	No	No	No	No	No	No	No	Unchecked	Unchecked	Unchecked	Checked	Unchecked	Unchecked	No	Checked	Checked	Unchecked	Unchecked	Unchecked	Checked	No	2	Yes	No	No	Yes	No	No	Unchecked	Unchecked	Unchecked	Unchecked	Unchecked	Unchecked	Checked	No	No	77.2	0	0	1
202	35	Female	34.28	Black	NOT HISPANIC OR LATINO OR SPANISH ORIGIN	No	No	No	No	No	No	No	No	Unchecked	Unchecked	Unchecked	Checked	Unchecked	Unchecked	No	Checked	Checked	Checked	Unchecked	Unchecked	Unchecked	No	0	Yes	No	No	Yes	No	No	Unchecked	Unchecked	Unchecked	Unchecked	Unchecked	Unchecked	Checked	No	No	52	0	0	4
203	93	Female	31.72	Black	NOT HISPANIC OR LATINO OR SPANISH ORIGIN	No	No	No	No	No	No	Yes	Yes	Unchecked	Unchecked	Unchecked	Checked	Unchecked	Unchecked	No	Checked	Checked	Checked	Unchecked	Unchecked	Unchecked	Yes	4	Yes	No	Yes		No	No	Unchecked	Unchecked	Unchecked	Unchecked	Unchecked	Unchecked	Checked	No	No	77.2	0	0	6
204	59	Female	22.87	Other	HISPANIC OR LATINO OR SPANISH ORIGIN	Former Smoker	No	No	No	No	No	Yes	Yes	Unchecked	Unchecked	Unchecked	Checked	Unchecked	Unchecked	No	Checked	Checked	Checked	Unchecked	Unchecked	Unchecked	Yes	4	Yes	Yes	No	Yes	Yes	Yes	Unchecked	Unchecked	Unchecked	Unchecked	Unchecked	Unchecked	Checked	No	No	73.4	10.4701	7.75	17
205	84	Female	31.8	White	NOT HISPANIC OR LATINO OR SPANISH ORIGIN	No	No	No	No	No	No	Yes	No	Unchecked	Unchecked	Unchecked	Checked	Unchecked	Unchecked	No	Checked	Checked	Checked	Unchecked	Unchecked	Unchecked	No	4	Yes	No	No	Yes	No	No	Unchecked	Unchecked	Unchecked	Unchecked	Unchecked	Unchecked	Checked	No	No	9.9	0	0	12
206	61	Male	39.45	White	NOT HISPANIC OR LATINO OR SPANISH ORIGIN	No	No	No	No	No	Yes	Yes	No	Unchecked	Unchecked	Unchecked	Checked	Unchecked	Unchecked	No	Checked	Checked	Checked	Unchecked	Unchecked	Unchecked	Yes	9	Yes	Yes	Yes		Yes	Yes	Unchecked	Unchecked	Checked	Unchecked	Checked	Checked	Checked	Yes	No	51.6	27.3729	30.2167	31
207	53	Male	25.51	Not specified	Not Specified	No	No	No	No	No	Yes	No	No	Unchecked	Unchecked	Unchecked	Checked	Unchecked	Unchecked	No	Unchecked	Checked	Checked	Unchecked	Unchecked	Unchecked	No	5	Yes	No	No	Yes	No	No	Unchecked	Unchecked	Unchecked	Unchecked	Unchecked	Unchecked	Checked	No	No	52	0	0	5
208	77	Male	28.15	White	NOT HISPANIC OR LATINO OR SPANISH ORIGIN	Former Smoker	No	No	No	No	Yes	Yes	Yes	Unchecked	Unchecked	Unchecked	Checked	Unchecked	Unchecked	No	Checked	Checked	Checked	Unchecked	Unchecked	Unchecked	Yes	9	Yes	No	No	Yes	No	No	Unchecked	Unchecked	Unchecked	Unchecked	Unchecked	Unchecked	Checked	No	No	38.9	0	0	2
209	56	Male	27.02	Not specified	Not Specified	No	No	No	No	No	No	Yes	No	Unchecked	Unchecked	Unchecked	Checked	Unchecked	Unchecked	No	Checked	Unchecked	Unchecked	Unchecked	Unchecked	Checked	Yes	24	Yes	Yes	Yes		Yes	Yes	Unchecked	Unchecked	Unchecked	Unchecked	Checked	Checked	Unchecked	No	No	36.8	16.1875	16.984	17
210	57	Female	23.77	Other	HISPANIC OR LATINO OR SPANISH ORIGIN	Former Smoker	No	No	No	No	No	No	No	Unchecked	Unchecked	Unchecked	Checked	Unchecked	Unchecked	No	Checked	Unchecked	Unchecked	Unchecked	Unchecked	Checked	No	16	Yes	No	No	Yes	No	No	Unchecked	Unchecked	Unchecked	Unchecked	Unchecked	Unchecked	Checked	No	No	91	0	0	7
211	64	Female	28.48	Black	NOT HISPANIC OR LATINO OR SPANISH ORIGIN	No	No	No	HFpEF	Yes	Yes	Yes	Yes	Unchecked	Unchecked	Unchecked	Unchecked	Checked	Unchecked	No	Checked	Checked	Checked	Unchecked	Unchecked	Unchecked	No	6	Yes	Yes	No	Yes	Yes	Yes	Unchecked	Unchecked	Checked	Unchecked	Checked	Checked	Checked	Yes	No	80.6	35.3139	38.5854	39
212	55	Female	31.05	Other	HISPANIC OR LATINO OR SPANISH ORIGIN	No	No	No	No	No	Yes	Yes	No	Unchecked	Unchecked	Unchecked	Checked	Unchecked	Unchecked	No	Checked	Checked	Checked	Unchecked	Unchecked	Unchecked	No	4	Yes	No	No	Yes	No	No	Unchecked	Unchecked	Unchecked	Unchecked	Unchecked	Unchecked	Checked	No	No	67.4	0	0	8
213	76	Female	22.07	Not specified	HISPANIC OR LATINO OR SPANISH ORIGIN	No	No	No	No	No	No	No	Yes	Unchecked	Unchecked	Unchecked	Checked	Unchecked	Unchecked	No	Checked	Checked	Checked	Unchecked	Unchecked	Unchecked	Yes	3	Yes	No	No	Yes	No	No	Unchecked	Unchecked	Unchecked	Unchecked	Unchecked	Unchecked	Checked	No	No	77.2	0	0	4
214	51	Male	35.26	White	HISPANIC OR LATINO OR SPANISH ORIGIN	No	No	No	HFrEF (EF<50%)	No	No	No	No	Unchecked	Unchecked	Checked	Checked	Unchecked	Unchecked	No	Checked	Checked	Checked	Unchecked	Unchecked	Unchecked	No	7	Yes	No	No	Yes	No	No	Unchecked	Unchecked	Unchecked	Unchecked	Unchecked	Unchecked	Checked	No	No	77.2	0	0	2
215	58	Female	55.78	Black	HISPANIC OR LATINO OR SPANISH ORIGIN	No	No	No	HFpEF	No	Yes	Yes	Yes	Unchecked	Unchecked	Checked	Unchecked	Checked	Unchecked	No	Checked	Checked	Checked	Unchecked	Unchecked	Unchecked	Yes	10	Yes	Yes	Yes		Yes	Yes	Unchecked	Unchecked	Checked	Unchecked	Unchecked	Checked	Checked	Yes	No	77.2	11.8597	11.8812	14
216	65	Female	23.66	Black	NOT HISPANIC OR LATINO OR SPANISH ORIGIN	No	No	No	No	No	No	Yes	Yes	Unchecked	Unchecked	Unchecked	Checked	Unchecked	Unchecked	No	Checked	Checked	Checked	Unchecked	Unchecked	Unchecked	No	2	Yes	No	No	Yes	No	No	Unchecked	Unchecked	Unchecked	Unchecked	Unchecked	Checked	Checked	No	No	77.2	0	0	3
217	57	Female	31.85	Other	HISPANIC OR LATINO OR SPANISH ORIGIN	No	No	No	No	No	Yes	Yes	No	Unchecked	Unchecked	Unchecked	Checked	Unchecked	Unchecked	No	Checked	Checked	Checked	Unchecked	Unchecked	Unchecked	Yes	14	Yes	Yes	No	Yes	Yes	Yes	Unchecked	Unchecked	Unchecked	Unchecked	Checked	Checked	Checked	No	No	77.2	14.7799	13.6104	31
218	71	Female	42.97	Not specified	HISPANIC OR LATINO OR SPANISH ORIGIN	No	No	No	No	No	Yes	Yes	Yes	Unchecked	Unchecked	Unchecked	Checked	Unchecked	Unchecked	No	Checked	Checked	Checked	Unchecked	Unchecked	Unchecked	Yes	7	Yes	No	No	Yes	No	No	Unchecked	Unchecked	Unchecked	Unchecked	Unchecked	Unchecked	Checked	No	No	37.3	0	0	4
219	52	Male	32.52	Other	HISPANIC OR LATINO OR SPANISH ORIGIN	No	No	No	No	No	No	No	No	Unchecked	Unchecked	Unchecked	Checked	Unchecked	Unchecked	No	Checked	Checked	Checked	Unchecked	Unchecked	Unchecked	No	0	Yes	No	No	Yes	No	No	Unchecked	Unchecked	Unchecked	Unchecked	Unchecked	Unchecked	Checked	No	No	69.9	0	0	6
220	36	Male	29.61	Black	NOT HISPANIC OR LATINO OR SPANISH ORIGIN	No	No	No	No	No	Yes	Yes	Yes	Unchecked	Unchecked	Unchecked	Unchecked	Unchecked	Checked	No	Checked	Unchecked	Unchecked	Unchecked	Unchecked	Checked	Yes	17	Yes	No	No	Yes	No	No	Unchecked	Unchecked	Unchecked	Unchecked	Unchecked	Unchecked	Checked	No	No	66.8	0	0	3
221	61	Female	30.2	White	HISPANIC OR LATINO OR SPANISH ORIGIN	No	No	No	No	No	Yes	Yes	Yes	Unchecked	Unchecked	Unchecked	Checked	Unchecked	Unchecked	No	Checked	Checked	Checked	Unchecked	Unchecked	Unchecked	Yes	8	Yes	No	No	Yes	No	No	Unchecked	Unchecked	Unchecked	Unchecked	Unchecked	Unchecked	Checked	No	No	82	0	0	4
222	76	Male	25.8	Not specified	Not Specified	Former Smoker	No	No	No	No	No	No	Yes	Checked	Unchecked	Unchecked	Checked	Unchecked	Unchecked	No	Checked	Checked	Unchecked	Checked	Unchecked	Unchecked	Yes	8	Yes	No	No	yes	No	No	Unchecked	Unchecked	Unchecked	Unchecked	Unchecked	Unchecked	Checked	No	No	77.2	0	0	8
223	69	Male	29.2	White	NOT HISPANIC OR LATINO OR SPANISH ORIGIN	No	No	Yes	No	No	No	Yes	No	Unchecked	Unchecked	Unchecked	Checked	Unchecked	Unchecked	No	Checked	Checked	Checked	Unchecked	Unchecked	Unchecked	Yes	6	Yes	Yes	Yes		Yes	Yes	Unchecked	Unchecked	Checked	Unchecked	Checked	Checked	Checked	Yes	No	59.9	31.9444	29.1868	32
224	71	Male	25.44	White	NOT HISPANIC OR LATINO OR SPANISH ORIGIN	No	No	No	No	No	No	Yes	Yes	Unchecked	Unchecked	Unchecked	Checked	Unchecked	Unchecked	No	Checked	Checked	Checked	Unchecked	Unchecked	Unchecked	Yes	4	Yes	Yes	No	Yes	No	No	Unchecked	Unchecked	Unchecked	Unchecked	Unchecked	Unchecked	Checked	No	No	82.3	3.10139	0	19
225	51	Male	18.45	Other	HISPANIC OR LATINO OR SPANISH ORIGIN	No	No	No	No	No	No	No	No	Unchecked	Unchecked	Unchecked	Checked	Unchecked	Unchecked	No	Unchecked	Checked	Unchecked	Unchecked	Unchecked	Checked	No	11	Yes	No	No	Yes	No	No	Unchecked	Unchecked	Unchecked	Unchecked	Unchecked	Unchecked	Unchecked	No	No	77.2	0	0	4
226	89	Female	26.65	Not specified	HISPANIC OR LATINO OR SPANISH ORIGIN	No	No	Yes	No	No	Yes	Yes	No	Unchecked	Checked	Unchecked	Checked	Unchecked	Unchecked	No	Checked	Checked	Unchecked	Unchecked	Unchecked	Checked	Yes	6	Yes	No	No	Yes	No	No	Unchecked	Unchecked	Unchecked	Unchecked	Unchecked	Unchecked	Checked	No	No	56.8	0	0	9
227	65	Female	31.99	Not specified	Not Specified	Former Smoker	No	No	No	No	Yes	Yes	Yes	Unchecked	Unchecked	Unchecked	Checked	Unchecked	Unchecked	No	Checked	Checked	Checked	Unchecked	Unchecked	Unchecked	Yes	8	Yes	Yes	No	Yes	Yes	Yes	Unchecked	Unchecked	Unchecked	Unchecked	Checked	Unchecked	Checked	No	No	77.2	6.39375	8.12708	20
228	88	Male	31.07	White	NOT HISPANIC OR LATINO OR SPANISH ORIGIN	Former Smoker	No	Yes	HFpEF	No	Yes	Yes	Yes	Unchecked	Unchecked	Unchecked	Checked	Unchecked	Unchecked	No	Checked	Checked	Checked	Unchecked	Unchecked	Unchecked	No	11	Yes	Yes	Yes		Yes	Yes	Unchecked	Unchecked	Unchecked	Unchecked	Unchecked	Checked	Checked	No	No	9.9	2.97292	2.99444	7
229	79	Female	24.59	Other	HISPANIC OR LATINO OR SPANISH ORIGIN	No	No	No	No	No	No	Yes	No	Unchecked	Checked	Unchecked	Checked	Unchecked	Unchecked	No	Checked	Checked	Checked	Unchecked	Unchecked	Unchecked	No	5	Yes	No	No	Yes	No	No	Unchecked	Unchecked	Unchecked	Unchecked	Unchecked	Unchecked	Checked	No	No	77.2	0	0	2
230	57	Male	28.25	Black	NOT HISPANIC OR LATINO OR SPANISH ORIGIN	Active Smoker	No	No	No	No	No	No	Yes	Unchecked	Unchecked	Unchecked	Checked	Unchecked	Unchecked	Yes	Checked	Checked	Checked	Unchecked	Unchecked	Unchecked	Yes	10	Yes	No	No	Yes	No	No	Unchecked	Unchecked	Unchecked	Unchecked	Unchecked	Checked	Checked	No	No	77.2	0	0	6
231	92	Male	30.37	Other	HISPANIC OR LATINO OR SPANISH ORIGIN	No	No	No	No	No	Yes	Yes	Yes	Unchecked	Unchecked	Unchecked	Checked	Unchecked	Unchecked	No	Checked	Checked	Checked	Unchecked	Unchecked	Unchecked	Yes	14	Yes	Yes	Yes		Yes	Yes	Unchecked	Unchecked	Unchecked	Unchecked	Checked	Checked	Checked	No	No	69.9	9.27083	9.43472	10
232	80	Male	21.95	White	HISPANIC OR LATINO OR SPANISH ORIGIN	Former Smoker	No	No	No	Yes	Yes	Yes	Yes	Unchecked	Unchecked	Unchecked	Unchecked	Checked	Unchecked	No	Checked	Checked	Unchecked	Unchecked	Checked	Unchecked	Yes	11	Yes	No	No	Yes	No	No	Unchecked	Unchecked	Unchecked	Unchecked	Unchecked	Unchecked	Checked	No	No	75.8	0	0	3
233	75	Male	25.11	Black	HISPANIC OR LATINO OR SPANISH ORIGIN	Former Smoker	No	No	No	No	No	Yes	Yes	Checked	Checked	Unchecked	Checked	Unchecked	Unchecked	No	Checked	Checked	Checked	Unchecked	Unchecked	Unchecked	No	6	Yes	No	No	Yes	No	No	Unchecked	Unchecked	Unchecked	Unchecked	Unchecked	Unchecked	Checked	No	No	77.2	0	0	1
234	34	Male	38.25	Other	HISPANIC OR LATINO OR SPANISH ORIGIN	No	No	No	HFpEF	No	No	Yes	No	Unchecked	Unchecked	Unchecked	Checked	Unchecked	Unchecked	No	Checked	Checked	Checked	Unchecked	Unchecked	Unchecked	No	2	Yes	Yes	Yes		Yes	Yes	Unchecked	Unchecked	Unchecked	Unchecked	Checked	Checked	Checked	No	No	82.3	6.81389	6.77569	11
235	57	Male	29.62	White	HISPANIC OR LATINO OR SPANISH ORIGIN	No	No	No	No	No	No	No	No	Unchecked	Unchecked	Unchecked	Unchecked	Checked	Unchecked	No	Checked	Checked	Checked	Unchecked	Unchecked	Unchecked	No	0	Yes	No	No	Yes	No	No	Unchecked	Unchecked	Unchecked	Unchecked	Unchecked	Unchecked	Checked	No	No	77.2	0	0	2
236	53	Male	27.78	White	NOT HISPANIC OR LATINO OR SPANISH ORIGIN	No	No	No	No	No	Yes	No	Yes	Unchecked	Unchecked	Unchecked	Checked	Unchecked	Unchecked	Yes	Checked	Checked	Checked	Unchecked	Unchecked	Unchecked	No	3	Yes	No	No	Yes	No	No	Unchecked	Unchecked	Unchecked	Unchecked	Unchecked	Unchecked	Checked	No	No	77.2	0	0	2
237	59	Male	24.2	Other	HISPANIC OR LATINO OR SPANISH ORIGIN	No	No	No	No	No	Yes	Yes	Yes	Unchecked	Unchecked	Unchecked	Unchecked	Unchecked	Checked	No	Checked	Checked	Checked	Unchecked	Unchecked	Unchecked	Yes	8	Yes	No	No	Yes	No	No	Unchecked	Unchecked	Unchecked	Unchecked	Unchecked	Unchecked	Checked	No	No	82	0	0	8
238	73	Female	24.61	Black	Not Specified	No	No	No	HFpEF	No	Yes	Yes	No	Unchecked	Unchecked	Unchecked	Unchecked	Unchecked	Checked	No	Checked	Checked	Checked	Unchecked	Unchecked	Unchecked	Yes	17	Yes	No	No	Yes	No	No	Unchecked	Unchecked	Unchecked	Unchecked	Unchecked	Unchecked	Checked	No	No	69.9	0	0	5
239	62	Female	27.4	Not specified	Not Specified	No	No	No	No	No	Yes	Yes	No	Unchecked	Unchecked	Unchecked	Checked	Unchecked	Unchecked	No	Unchecked	Checked	Checked	Unchecked	Unchecked	Unchecked	No	5	Yes	No	No	Yes	No	No	Unchecked	Unchecked	Unchecked	Unchecked	Unchecked	Unchecked	Checked	No	No	61.7	0	0	3
240	92	Female	18.53	Other	HISPANIC OR LATINO OR SPANISH ORIGIN	Former Smoker	No	No	No	No	Yes	Yes	Yes	Unchecked	Unchecked	Unchecked	Checked	Unchecked	Unchecked	No	Checked	Checked	Checked	Unchecked	Unchecked	Unchecked	Yes	2	Yes	No	No	Yes	No	No	Unchecked	Unchecked	Unchecked	Unchecked	Unchecked	Unchecked	Checked	No	No	82	0	0	11
241	55	Male	22.52	Not specified	Not Specified	No	No	No	No	No	No	Yes	No	Unchecked	Unchecked	Unchecked	Checked	Unchecked	Unchecked	No	Unchecked	Checked	Unchecked	Unchecked	Unchecked	Checked	No	12	Yes	No	No	Yes	No	No	Unchecked	Unchecked	Unchecked	Unchecked	Unchecked	Checked	Checked	No	No	52	0	0	10
242	42	Female	39.78	White	NOT HISPANIC OR LATINO OR SPANISH ORIGIN	No	No	No	No	No	No	No	No	Unchecked	Checked	Unchecked	Checked	Unchecked	Unchecked	No	Checked	Checked	Checked	Unchecked	Unchecked	Unchecked	No	8	Yes	No	No	Yes	No	No	Unchecked	Unchecked	Unchecked	Unchecked	Unchecked	Unchecked	Checked	No	No	69.9	0	0	3
243	35	Male	28.09	Black	HISPANIC OR LATINO OR SPANISH ORIGIN	Active Smoker	No	No	No	No	Yes	No	Yes	Unchecked	Unchecked	Unchecked	Checked	Unchecked	Unchecked	No	Checked	Checked	Checked	Unchecked	Unchecked	Unchecked	Yes	3	Yes	No	No	Yes	No	No	Unchecked	Unchecked	Unchecked	Unchecked	Unchecked	Unchecked	Checked	No	No	67.4	0	0	4
244	53	Male	31.4	Black	NOT HISPANIC OR LATINO OR SPANISH ORIGIN	Former Smoker	No	Yes	HFpEF	No	Yes	Yes	No	Unchecked	Unchecked	Unchecked	Unchecked	Unchecked	Checked	No	Checked	Checked	Checked	Unchecked	Unchecked	Unchecked	No	12	Yes	No	No	Yes	No	No	Unchecked	Unchecked	Unchecked	Unchecked	Unchecked	Unchecked	Checked	Yes	No	73.6	0	0	5
245	76	Male	21.72	White	Not Specified	Former Smoker	No	No	No	No	No	No	No	Unchecked	Unchecked	Unchecked	Checked	Unchecked	Unchecked	No	Unchecked	Checked	Unchecked	Unchecked	Unchecked	Checked	No	9	Yes	Yes	Yes		Yes	Yes	Unchecked	Unchecked	Unchecked	Unchecked	Checked	Checked	Checked	No	No	91	5.62569	5.51597	6
246	69	Female	36.1	Not specified	HISPANIC OR LATINO OR SPANISH ORIGIN	No	No	No	No	No	Yes	Yes	No	Unchecked	Unchecked	Unchecked	Checked	Unchecked	Unchecked	No	Checked	Checked	Checked	Unchecked	Unchecked	Unchecked	Yes	5	Yes	No	No	Yes	No	No	Unchecked	Unchecked	Unchecked	Unchecked	Unchecked	Unchecked	Checked	No	No	82	0	0	1
247	51	Female	28.13	Other	Not Specified	No	No	No	No	No	No	No	No	Unchecked	Unchecked	Unchecked	Checked	Unchecked	Unchecked	No	Checked	Checked	Checked	Unchecked	Unchecked	Unchecked	No	3	Yes	No	No	Yes	No	No	Unchecked	Unchecked	Unchecked	Unchecked	Unchecked	Unchecked	Checked	No	No	77.2	0	0	20
248	59	Male	29.24	Not specified	Not Specified	Former Smoker	No	No	No	No	No	No	No	Unchecked	Checked	Unchecked	Checked	Unchecked	Unchecked	No	Checked	Checked	Unchecked	Unchecked	Checked	Unchecked	No	17	Yes	No	No	Yes	No	No	Unchecked	Unchecked	Unchecked	Unchecked	Unchecked	Unchecked	Checked	No	No	77.2	0	0	7
249	29	Male	20.83	White	NOT HISPANIC OR LATINO OR SPANISH ORIGIN	No	No	No	No	No	No	No	No	Unchecked	Unchecked	Unchecked	Checked	Unchecked	Unchecked	No	Checked	Checked	Checked	Unchecked	Unchecked	Unchecked	No	1	Yes	No	No	Yes	No	No	Unchecked	Unchecked	Unchecked	Unchecked	Unchecked	Unchecked	Checked	No	No	69.9	0	0	2
250	61	Male	28.09	White	NOT HISPANIC OR LATINO OR SPANISH ORIGIN	Former Smoker	No	Yes	No	No	Yes	Yes	No	Unchecked	Unchecked	Unchecked	Unchecked	Unchecked	Checked	No	Checked	Unchecked	Checked	Unchecked	Unchecked	Unchecked	Yes	7	Yes	Yes	Yes		Yes	Yes	Unchecked	Unchecked	Unchecked	Unchecked	Checked	Checked	Checked	Yes	No	58.9	10.7993	10.7208	19
251	76	Male	24.43	Not specified	Not Specified	No	No	Yes	No	No	No	Yes	Yes	Unchecked	Unchecked	Unchecked	Unchecked	Unchecked	Checked	No	Checked	Unchecked	Checked	Unchecked	Unchecked	Unchecked	Yes	15	Yes	No	No	Yes	No	No	Unchecked	Unchecked	Unchecked	Unchecked	Unchecked	Unchecked	Checked	No	No	73.4	0	0	8
252	75	Male	26.55	White	HISPANIC OR LATINO OR SPANISH ORIGIN	No	No	No	No	No	Yes	Yes	No	Unchecked	Unchecked	Unchecked	Checked	Unchecked	Unchecked	No	Checked	Checked	Checked	Unchecked	Unchecked	Unchecked	No	5	Yes	No	No	Yes	No	No	Unchecked	Unchecked	Unchecked	Unchecked	Unchecked	Unchecked	Checked	No	No	77.2	0	0	3
253	65	Male	27.96	Black	HISPANIC OR LATINO OR SPANISH ORIGIN	No	No	No	No	No	No	Yes	Yes	Unchecked	Unchecked	Unchecked	Checked	Unchecked	Unchecked	No	Checked	Checked	Checked	Unchecked	Unchecked	Unchecked	No	2	Yes	Yes	Yes		Yes	Yes	Unchecked	Unchecked	Unchecked	Unchecked	Checked	Checked	Checked	Yes	No	82	8.91042	8.90972	10
254	71	Female	33.2	Other	HISPANIC OR LATINO OR SPANISH ORIGIN	No	No	No	No	No	Yes	Yes	Yes	Unchecked	Checked	Unchecked	Checked	Unchecked	Unchecked	No	Checked	Checked	Checked	Unchecked	Unchecked	Unchecked	Yes	6	Yes	Yes	No	Yes	Yes	Yes	Unchecked	Unchecked	Checked	Unchecked	Checked	Checked	Checked	No	No	82	14.691	13.9799	25
255	41	Male	24.24	Not specified	HISPANIC OR LATINO OR SPANISH ORIGIN	Active Smoker	No	No	No	No	No	No	No	Unchecked	Unchecked	Unchecked	Checked	Unchecked	Unchecked	No	Checked	Checked	Checked	Unchecked	Unchecked	Unchecked	No	1	Yes	Yes	No	Yes	No	No	Unchecked	Unchecked	Unchecked	Unchecked	Unchecked	Unchecked	Checked	No	No	82	5.52778	0	14
256	32	Male	30.81	Not specified	Not Specified	No	No	No	No	No	No	No	No	Unchecked	Unchecked	Unchecked	Checked	Unchecked	Unchecked	No	Checked	Checked	Checked	Unchecked	Unchecked	Unchecked	No	1	Yes	No	No	Yes	No	No	Unchecked	Unchecked	Unchecked	Unchecked	Unchecked	Unchecked	Checked	No	No	20.8	0	0	5
257	58	Male	28.25	Other	HISPANIC OR LATINO OR SPANISH ORIGIN	No	No	No	No	No	No	No	No	Unchecked	Unchecked	Unchecked	Checked	Unchecked	Unchecked	No	Checked	Checked	Unchecked	Unchecked	Unchecked	Checked	No	1	Yes	No	No	Yes	No	No	Unchecked	Unchecked	Unchecked	Unchecked	Unchecked	Unchecked	Checked	No	No	69.9	0	0	1
258	59	Male	31.7	White	HISPANIC OR LATINO OR SPANISH ORIGIN	No	No	No	No	No	No	Yes	Yes	Unchecked	Unchecked	Unchecked	Checked	Unchecked	Unchecked	No	Checked	Checked	Unchecked	Unchecked	Unchecked	Checked	Yes	6	Yes	No	No	Yes	No	No	Unchecked	Unchecked	Unchecked	Unchecked	Unchecked	Unchecked	Checked	No	No	74	0	0	5
259	49	Male	26.48	Other	Not Specified	Former Smoker	No	No	No	No	No	Yes	Yes	Unchecked	Unchecked	Unchecked	Checked	Unchecked	Unchecked	No	Checked	Checked	Checked	Unchecked	Unchecked	Unchecked	Yes	5	Yes	No	No	Yes	No	No	Unchecked	Unchecked	Unchecked	Unchecked	Unchecked	Unchecked	Checked	No	No	82	0	0	1
260	90	Female	26.03	Not specified	HISPANIC OR LATINO OR SPANISH ORIGIN	No	No	No	No	No	Yes	Yes	No	Unchecked	Unchecked	Unchecked	Checked	Unchecked	Unchecked	No	Checked	Checked	Checked	Unchecked	Unchecked	Unchecked	No	11	Yes	No	Yes		No	No	Unchecked	Unchecked	Unchecked	Unchecked	Unchecked	Unchecked	Checked	No	No	69.9	0	0	3
261	86	Female	26.78	White	HISPANIC OR LATINO OR SPANISH ORIGIN	No	No	No	No	Yes	Yes	Yes	No	Unchecked	Unchecked	Unchecked	Checked	Unchecked	Unchecked	No	Checked	Checked	Checked	Unchecked	Unchecked	Unchecked	Yes	11	Yes	No	No	Yes	No	No	Unchecked	Unchecked	Unchecked	Unchecked	Unchecked	Unchecked	Checked	No	No	67.4	0	0	2
262	34	Male	33.83	Other	HISPANIC OR LATINO OR SPANISH ORIGIN	No	No	No	No	No	Yes	No	No	Unchecked	Unchecked	Unchecked	Checked	Unchecked	Unchecked	No	Checked	Checked	Checked	Unchecked	Unchecked	Unchecked	No	0	Yes	No	No	Yes	No	No	Unchecked	Unchecked	Unchecked	Unchecked	Unchecked	Unchecked	Checked	No	No	74	0	0	8
263	30	Male	31.45	Other	HISPANIC OR LATINO OR SPANISH ORIGIN	No	No	No	No	No	No	No	No	Unchecked	Unchecked	Unchecked	Checked	Unchecked	Unchecked	No	Checked	Checked	Checked	Unchecked	Unchecked	Unchecked	No	0	Yes	No	No	Yes	No	No	Unchecked	Unchecked	Unchecked	Unchecked	Unchecked	Unchecked	Checked	No	No	82.3	0	0	3
264	51	Female	53.15	Black	NOT HISPANIC OR LATINO OR SPANISH ORIGIN	No	No	No	No	No	No	Yes	No	Unchecked	Unchecked	Unchecked	Checked	Unchecked	Unchecked	No	Checked	Checked	Checked	Unchecked	Unchecked	Unchecked	No	2	Yes	Yes	Yes		Yes	No	Unchecked	Unchecked	Unchecked	Unchecked	Checked	Unchecked	Checked	No	No	91	1.09653	1.05764	12
265	54	Male	29.71	Not specified	HISPANIC OR LATINO OR SPANISH ORIGIN	Active Smoker	No	No	No	No	Yes	Yes	Yes	Unchecked	Unchecked	Unchecked	Checked	Unchecked	Unchecked	No	Checked	Checked	Checked	Unchecked	Unchecked	Unchecked	No	7	Yes	No	No	Yes	No	No	Unchecked	Unchecked	Unchecked	Unchecked	Unchecked	Unchecked	Checked	No	No	77.2	0	0	4
266	51	Female	39.19	Other	HISPANIC OR LATINO OR SPANISH ORIGIN	No	No	No	No	No	Yes	Yes	No	Unchecked	Checked	Unchecked	Checked	Unchecked	Unchecked	No	Checked	Checked	Unchecked	Unchecked	Checked	Unchecked	Yes	5	Yes	No	No	Yes	No	No	Unchecked	Unchecked	Unchecked	Unchecked	Unchecked	Unchecked	Checked	No	No	56.8	0	0	33
267	78	Male	24.18	White	NOT HISPANIC OR LATINO OR SPANISH ORIGIN	No	No	No	No	No	Yes	Yes	No	Unchecked	Unchecked	Unchecked	Checked	Unchecked	Unchecked	No	Checked	Checked	Checked	Unchecked	Unchecked	Unchecked	No	2	Yes	No	No	Yes	No	No	Unchecked	Unchecked	Unchecked	Unchecked	Unchecked	Unchecked	Checked	No	No	52	0	0	4
268	39	Male	18.56	White	NOT HISPANIC OR LATINO OR SPANISH ORIGIN	No	No	No	No	No	No	No	No	Unchecked	Unchecked	Unchecked	Checked	Unchecked	Unchecked	No	Unchecked	Checked	Checked	Unchecked	Unchecked	Unchecked	No	1	Yes	Yes	Yes		No	No	Unchecked	Unchecked	Unchecked	Unchecked	Checked	Checked	Checked	Yes	No	39.4	22.0153	0	37
269	54	Male	44.2	Not specified	Not Specified	Active Smoker	No	No	No	No	No	Yes	No	Unchecked	Unchecked	Unchecked	Checked	Unchecked	Unchecked	No	Checked	Checked	Checked	Unchecked	Unchecked	Unchecked	No	5	Yes	Yes	Yes		Yes	Yes	Unchecked	Checked	Checked	Unchecked	Checked	Checked	Checked	Yes	No	56.8	21.1674	20.9528	22
270	78	Female	28.62	White	HISPANIC OR LATINO OR SPANISH ORIGIN	No	No	No	No	No	No	Yes	No	Unchecked	Unchecked	Unchecked	Checked	Unchecked	Unchecked	No	Checked	Checked	Checked	Unchecked	Unchecked	Unchecked	No	11	Yes	Yes	Yes		Yes	Yes	Unchecked	Unchecked	Checked	Unchecked	Checked	Checked	Checked	No	No	56.8	27.0319	27.2417	27
271	38	Male	28.18	Other	HISPANIC OR LATINO OR SPANISH ORIGIN	No	No	No	No	No	No	No	No	Unchecked	Unchecked	Unchecked	Checked	Unchecked	Unchecked	No	Checked	Checked	Checked	Unchecked	Unchecked	Unchecked	No	0	Yes	No	No	Yes	No	No	Unchecked	Unchecked	Unchecked	Unchecked	Unchecked	Unchecked	Checked	No	No	74	0	0	5
272	97	Female	34.24	White	HISPANIC OR LATINO OR SPANISH ORIGIN	Former Smoker	No	No	No	No	Yes	No	No	Unchecked	Unchecked	Unchecked	Unchecked	Checked	Unchecked	No	Checked	Checked	Checked	Unchecked	Unchecked	Unchecked	No	10	Yes	No	Yes		No	Yes	Unchecked	Unchecked	Unchecked	Unchecked	Unchecked	Checked	Unchecked	No	No	69.9	0	0	2
273	72	Male	24.99	Not specified	HISPANIC OR LATINO OR SPANISH ORIGIN	No	No	No	HFpEF	No	No	Yes	Yes	Checked	Checked	Unchecked	Checked	Unchecked	Unchecked	No	Checked	Checked	Unchecked	Unchecked	Checked	Unchecked	Yes	8	Yes	No	No	Yes	No	No	Unchecked	Unchecked	Unchecked	Unchecked	Unchecked	Unchecked	Checked	No	No	77.2	0	0	10
274	40	Male	22.52	Other	HISPANIC OR LATINO OR SPANISH ORIGIN	No	No	No	HFrEF (EF<50%)	No	Yes	Yes	Yes	Unchecked	Checked	Unchecked	Unchecked	Unchecked	Checked	No	Checked	Unchecked	Unchecked	Unchecked	Unchecked	Checked	Yes	11	Yes	No	No	Yes	No	No	Unchecked	Unchecked	Unchecked	Unchecked	Unchecked	Unchecked	Checked	Yes	No	79.2	0	0	7
275	67	Female	28.47	White	NOT HISPANIC OR LATINO OR SPANISH ORIGIN	No	No	No	HFpEF	No	No	Yes	Yes	Unchecked	Unchecked	Unchecked	Checked	Unchecked	Unchecked	No	Checked	Checked	Unchecked	Unchecked	Unchecked	Checked	Yes	10	Yes	Yes	No	Yes	No	No	Unchecked	Unchecked	Unchecked	Unchecked	Unchecked	Unchecked	Checked	No	No	69.9	0.4625	0	12
276	51	Male	21.57	White	HISPANIC OR LATINO OR SPANISH ORIGIN	No	No	Yes	HFrEF (EF<50%)	No	No	No	Yes	Unchecked	Unchecked	Unchecked	Unchecked	Unchecked	Checked	No	Checked	Checked	Checked	Unchecked	Unchecked	Unchecked	No	4	Yes	No	No	Yes	No	No	Unchecked	Unchecked	Unchecked	Unchecked	Unchecked	Unchecked	Checked	Yes	No	83.4	0	0	7
277	27	Male	25.48	Other	NOT HISPANIC OR LATINO OR SPANISH ORIGIN	No	No	No	No	No	No	No	No	Unchecked	Checked	Unchecked	Checked	Unchecked	Unchecked	No	Checked	Checked	Checked	Unchecked	Unchecked	Unchecked	No	0	Yes	Yes	No	Yes	Yes	Yes	Unchecked	Unchecked	Unchecked	Unchecked	Unchecked	Unchecked	Checked	No	No	90	16.8708	14.4479	17
278	83	Male	67.1	White	HISPANIC OR LATINO OR SPANISH ORIGIN	Former Smoker	No	Yes	No	No	Yes	Yes	Yes	Checked	Unchecked	Unchecked	Checked	Unchecked	Unchecked	No	Checked	Checked	Unchecked	Checked	Unchecked	Checked	Yes	11	Yes	Yes	Yes		Yes	Yes	Unchecked	Unchecked	Checked	Unchecked	Unchecked	Unchecked	Checked	No	No	69.9	1.32986	3.48472	8
279	65	Female	26.05	Other	HISPANIC OR LATINO OR SPANISH ORIGIN	No	No	No	No	No	No	No	No	Unchecked	Unchecked	Unchecked	Checked	Unchecked	Unchecked	No	Checked	Checked	Checked	Unchecked	Unchecked	Unchecked	No	0	Yes	No	No	Yes	No	No	Unchecked	Unchecked	Unchecked	Unchecked	Unchecked	Unchecked	Checked	No	No	58	0	0	2
280	85	Male	22.91	Other	HISPANIC OR LATINO OR SPANISH ORIGIN	Former Smoker	No	No	No	Yes	No	Yes	Yes	Unchecked	Unchecked	Unchecked	Checked	Unchecked	Unchecked	Yes	Checked	Checked	Checked	Unchecked	Unchecked	Unchecked	No	8	Yes	No	Yes		No	Yes	Unchecked	Unchecked	Unchecked	Unchecked	Unchecked	Unchecked	Checked	No	No	77.2	0	0	5
281	53	Male	28.7	Black	NOT HISPANIC OR LATINO OR SPANISH ORIGIN	No	No	No	No	No	No	No	Yes	Unchecked	Unchecked	Unchecked	Checked	Unchecked	Unchecked	Yes	Checked	Checked	Checked	Unchecked	Unchecked	Unchecked	Yes	4	Yes	No	No	Yes	No	No	Unchecked	Unchecked	Unchecked	Unchecked	Unchecked	Unchecked	Checked	No	No	56.8	0	0	4
282	71	Male	26.63	Other	HISPANIC OR LATINO OR SPANISH ORIGIN	No	No	No	No	No	Yes	Yes	No	Unchecked	Unchecked	Unchecked	Checked	Unchecked	Unchecked	No	Checked	Checked	Checked	Unchecked	Unchecked	Unchecked	No	2	Yes	No	No	Yes	No	No	Unchecked	Unchecked	Unchecked	Unchecked	Unchecked	Unchecked	Checked	No	No	56.8	0	0	1
283	22	Male	26.99	Black	NOT HISPANIC OR LATINO OR SPANISH ORIGIN	No	No	No	No	No	No	Yes	No	Unchecked	Unchecked	Unchecked	Unchecked	Unchecked	Checked	No	Checked	Unchecked	Unchecked	Unchecked	Unchecked	Checked	No	7	Yes	Yes	No	Yes	Yes	Yes	Unchecked	Unchecked	Unchecked	Unchecked	Unchecked	Unchecked	Checked	Yes	No	73.6	9.31944	6.1	16
284	74	Male	27.28	White	HISPANIC OR LATINO OR SPANISH ORIGIN	No	No	Yes	HFrEF (EF<50%)	No	No	Yes	No	Unchecked	Unchecked	Unchecked	Checked	Unchecked	Unchecked	No	Checked	Checked	Checked	Unchecked	Unchecked	Unchecked	Yes	12	Yes	No	No	Yes	No	No	Unchecked	Unchecked	Unchecked	Unchecked	Unchecked	Unchecked	Checked	No	No	54.3	0	0	12
285	46	Male	27.37	Not specified	HISPANIC OR LATINO OR SPANISH ORIGIN	No	No	No	No	No	No	Yes	Yes	Unchecked	Unchecked	Unchecked	Checked	Unchecked	Unchecked	No	Checked	Checked	Checked	Unchecked	Unchecked	Unchecked	Yes	3	Yes	No	No	Yes	No	No	Unchecked	Unchecked	Unchecked	Unchecked	Unchecked	Unchecked	Checked	No	No	20.2	0	0	7
286	66	Male	32.08	Other	HISPANIC OR LATINO OR SPANISH ORIGIN	No	No	No	No	No	Yes	Yes	Yes	Checked	Unchecked	Unchecked	Checked	Unchecked	Unchecked	No	Checked	Checked	Checked	Unchecked	Unchecked	Unchecked	No	6	Yes	No	No	Yes	No	No	Unchecked	Unchecked	Unchecked	Unchecked	Unchecked	Unchecked	Unchecked	No	No	69.9	0	0	11
287	36	Male	29.31	Other	HISPANIC OR LATINO OR SPANISH ORIGIN	Active Smoker	No	No	No	No	No	No	No	Unchecked	Unchecked	Unchecked	Checked	Unchecked	Unchecked	No	Checked	Checked	Checked	Unchecked	Unchecked	Unchecked	No	0	Yes	No	No	Yes	No	No	Unchecked	Unchecked	Unchecked	Unchecked	Unchecked	Unchecked	Checked	No	No	54.8	0	0	10
288	48	Male	35.66	Not specified	Not Specified	No	No	No	No	No	No	No	No	Unchecked	Unchecked	Unchecked	Checked	Unchecked	Unchecked	No	Checked	Checked	Checked	Unchecked	Unchecked	Unchecked	No	0	Yes	No	No	Yes	No	No	Unchecked	Unchecked	Unchecked	Unchecked	Unchecked	Unchecked	Checked	No	No	56.8	0	0	10
289	90	Male	23.49	Other	HISPANIC OR LATINO OR SPANISH ORIGIN	Former Smoker	No	Yes	HFrEF (EF<50%)	No	Yes	Yes	Yes	Unchecked	Unchecked	Unchecked	Checked	Unchecked	Unchecked	No	Unchecked	Checked	Checked	Unchecked	Unchecked	Unchecked	Yes	12	Yes	No	Yes		No	Yes	Checked	Unchecked	Unchecked	Unchecked	Unchecked	Unchecked	Checked	No	No	82	0	0	1
290	70	Male	28.53	Black	NOT HISPANIC OR LATINO OR SPANISH ORIGIN	No	No	No	No	No	No	No	Yes	Unchecked	Unchecked	Unchecked	Checked	Unchecked	Unchecked	No	Checked	Checked	Checked	Unchecked	Unchecked	Unchecked	Yes	10	Yes	No	Yes		No	Yes	Unchecked	Unchecked	Unchecked	Unchecked	Unchecked	Checked	Checked	No	No	77.2	0	0	14
291	72	Female	17.41	Black	NOT HISPANIC OR LATINO OR SPANISH ORIGIN	No	No	No	HFrEF (EF<50%)	No	Yes	Yes	No	Unchecked	Unchecked	Unchecked	Checked	Unchecked	Unchecked	No	Checked	Checked	Checked	Unchecked	Unchecked	Unchecked	Yes	9	Yes	No	No	Yes	No	No	Unchecked	Unchecked	Unchecked	Unchecked	Unchecked	Unchecked	Checked	No	No	77.2	0	0	1
292	57	Male	23.4	Black	NOT HISPANIC OR LATINO OR SPANISH ORIGIN	Former Smoker	No	No	No	No	Yes	Yes	No	Unchecked	Unchecked	Unchecked	Unchecked	Unchecked	Checked	No	Checked	Unchecked	Unchecked	Unchecked	Unchecked	Checked	Yes	12	Yes	No	No	Yes	No	No	Unchecked	Unchecked	Unchecked	Unchecked	Unchecked	Unchecked	Checked	Yes	No	30.5	0	0	15
293	63	Female	35.04	Not specified	HISPANIC OR LATINO OR SPANISH ORIGIN	No	No	No	No	No	No	Yes	Yes	Unchecked	Unchecked	Unchecked	Checked	Unchecked	Unchecked	No	Checked	Checked	Checked	Unchecked	Unchecked	Unchecked	Yes	10	Yes	No	No	Yes	No	No	Unchecked	Unchecked	Unchecked	Unchecked	Unchecked	Unchecked	Checked	No	No	20.8	0	0	3
294	66	Female	24.18	White	NOT HISPANIC OR LATINO OR SPANISH ORIGIN	Former Smoker	No	No	No	No	No	Yes	Yes	Unchecked	Checked	Unchecked	Checked	Unchecked	Unchecked	No	Checked	Checked	Checked	Unchecked	Unchecked	Unchecked	Yes	5	Yes	No	No	Yes	No	No	Unchecked	Unchecked	Unchecked	Unchecked	Unchecked	Unchecked	Checked	No	No	73.6	0	0	7
295	72	Female	28.58	Black	HISPANIC OR LATINO OR SPANISH ORIGIN	No	No	No	No	No	Yes	Yes	Yes	Unchecked	Unchecked	Unchecked	Unchecked	Unchecked	Checked	No	Checked	Unchecked	Checked	Unchecked	Unchecked	Unchecked	Yes	9	Yes	Yes	Yes		Yes	Yes	Unchecked	Unchecked	Unchecked	Unchecked	Checked	Checked	Checked	Yes	No	69.9	18.8257	18.6403	27
296	71	Male	34.08	Not specified	HISPANIC OR LATINO OR SPANISH ORIGIN	Former Smoker	No	No	No	No	Yes	Yes	Yes	Unchecked	Unchecked	Unchecked	Checked	Unchecked	Unchecked	No	Unchecked	Checked	Checked	Unchecked	Unchecked	Unchecked	Yes	10	Yes	Yes	Yes		Yes	Yes	Unchecked	Unchecked	Unchecked	Unchecked	Checked	Checked	Checked	Yes	No	77.2	19.984	19.9653	24
297	70	Male	21.67	White	NOT HISPANIC OR LATINO OR SPANISH ORIGIN	No	No	No	No	No	No	No	No	Unchecked	Unchecked	Unchecked	Checked	Unchecked	Unchecked	No	Checked	Checked	Checked	Unchecked	Unchecked	Unchecked	Yes	7	Yes	Yes	No	Yes	Yes	Yes	Unchecked	Unchecked	Unchecked	Unchecked	Checked	Checked	Checked	No	No	77.2	13.9514	13.1382	18
298	59	Female	32.29	Not specified	HISPANIC OR LATINO OR SPANISH ORIGIN	No	No	No	No	No	Yes	Yes	No	Unchecked	Unchecked	Unchecked	Checked	Unchecked	Unchecked	No	Checked	Checked	Checked	Unchecked	Unchecked	Unchecked	No	0	Yes	Yes	Yes		Yes	Yes	Unchecked	Unchecked	Checked	Unchecked	Unchecked	Unchecked	Checked	No	No	77.2	2.51806	2.63819	3
299	70	Male	26.7	White	HISPANIC OR LATINO OR SPANISH ORIGIN	No	No	Yes	HFrEF (EF<50%)	No	Yes	Yes	Yes	Unchecked	Unchecked	Unchecked	Unchecked	Checked	Unchecked	No	Checked	Checked	Checked	Unchecked	Unchecked	Unchecked	Yes	5	Yes	Yes	Yes		Yes	Yes	Unchecked	Unchecked	Checked	Unchecked	Checked	Checked	Checked	No	No	77.2	1.08819	1.07361	5
300	72	Female	28.44	Not specified	HISPANIC OR LATINO OR SPANISH ORIGIN	Former Smoker	No	No	No	No	Yes	Yes	Yes	Unchecked	Checked	Unchecked	Checked	Unchecked	Unchecked	No	Checked	Checked	Checked	Unchecked	Unchecked	Unchecked	Yes	10	Yes	Yes	Yes		Yes	Yes	Unchecked	Unchecked	Unchecked	Unchecked	Checked	Checked	Checked	Yes	No	69.9	1.17986	1.26319	1
301	77	Female	25.46	Other	HISPANIC OR LATINO OR SPANISH ORIGIN	No	No	No	No	No	No	Yes	No	Unchecked	Checked	Unchecked	Unchecked	Unchecked	Checked	No	Checked	Unchecked	Unchecked	Unchecked	Checked	Unchecked	Yes	20	Yes	No	No	Yes	No	No	Unchecked	Unchecked	Unchecked	Unchecked	Unchecked	Unchecked	Checked	Yes	No	82	0	0	12
302	54	Male	23.23	Other	HISPANIC OR LATINO OR SPANISH ORIGIN	No	No	No	No	No	Yes	Yes	Yes	Unchecked	Unchecked	Unchecked	Unchecked	Unchecked	Checked	No	Checked	Checked	Checked	Unchecked	Unchecked	Unchecked	Yes	8	Yes	No	No	Yes	No	No	Unchecked	Unchecked	Unchecked	Unchecked	Unchecked	Unchecked	Checked	Yes	No	77.2	0	0	11
303	32	Male	25.69	Not specified	Not Specified	No	No	No	No	No	Yes	Yes	No	Unchecked	Unchecked	Unchecked	Unchecked	Checked	Unchecked	No	Checked	Checked	Checked	Unchecked	Unchecked	Unchecked	No	4	Yes	No	No	Yes	No	No	Unchecked	Unchecked	Unchecked	Unchecked	Unchecked	Unchecked	Checked	No	No	56	0	0	5
304	73	Male	26.24	Other	HISPANIC OR LATINO OR SPANISH ORIGIN	No	No	No	No	No	Yes	Yes	Yes	Unchecked	Unchecked	Unchecked	Checked	Unchecked	Unchecked	No	Checked	Checked	Checked	Unchecked	Unchecked	Unchecked	Yes	8	Yes	No	No	Yes	No	No	Unchecked	Unchecked	Unchecked	Unchecked	Unchecked	Unchecked	Checked	No	No	77.2	0	0	14
305	58	Male	25.02	Other	HISPANIC OR LATINO OR SPANISH ORIGIN	Former Smoker	No	No	No	No	No	No	No	Unchecked	Unchecked	Unchecked	Checked	Unchecked	Unchecked	No	Checked	Checked	Checked	Unchecked	Unchecked	Unchecked	No	2	Yes	Yes	No	Yes	No	No	Unchecked	Unchecked	Unchecked	Unchecked	Unchecked	Unchecked	Checked	No	No	54.3	1.6375	0	4
306	47	Female	32.16	Other	HISPANIC OR LATINO OR SPANISH ORIGIN	No	No	No	No	No	No	No	Yes	Unchecked	Unchecked	Unchecked	Checked	Unchecked	Unchecked	No	Checked	Checked	Checked	Unchecked	Unchecked	Unchecked	No	0	Yes	No	No	Yes	No	No	Unchecked	Unchecked	Unchecked	Unchecked	Unchecked	Unchecked	Checked	No	No	56.8	0	0	22
307	32	Female	31.69	Black	HISPANIC OR LATINO OR SPANISH ORIGIN	No	No	No	No	No	No	No	No	Unchecked	Unchecked	Unchecked	Checked	Unchecked	Unchecked	No	Checked	Checked	Checked	Unchecked	Unchecked	Unchecked	No	2	Yes	No	No	Yes	No	No	Unchecked	Unchecked	Unchecked	Unchecked	Unchecked	Unchecked	Checked	No	No	77.2	0	0	1
308	64	Male	28.4	Other	HISPANIC OR LATINO OR SPANISH ORIGIN	No	No	No	No	No	No	No	No	Unchecked	Unchecked	Unchecked	Checked	Unchecked	Unchecked	No	Checked	Checked	Checked	Unchecked	Unchecked	Unchecked	No	0	Yes	No	No	Yes	No	No	Unchecked	Unchecked	Unchecked	Unchecked	Unchecked	Unchecked	Checked	No	No	80.6	0	0	4
309	50	Male	31.85	White	NOT HISPANIC OR LATINO OR SPANISH ORIGIN	No	No	No	No	No	No	Yes	No	Unchecked	Unchecked	Unchecked	Checked	Unchecked	Unchecked	No	Checked	Checked	Checked	Unchecked	Unchecked	Unchecked	Yes	4	Yes	No	No	Yes	No	No	Unchecked	Unchecked	Unchecked	Unchecked	Unchecked	Unchecked	Checked	No	No	10.4	0	0	3
310	65	Female	26.93	Not specified	HISPANIC OR LATINO OR SPANISH ORIGIN	No	No	No	No	No	Yes	Yes	Yes	Unchecked	Unchecked	Unchecked	Unchecked	Unchecked	Checked	No	Checked	Checked	Checked	Unchecked	Unchecked	Unchecked	Yes	6	Yes	Yes	No	Yes	No	No	Unchecked	Unchecked	Unchecked	Unchecked	Unchecked	Checked	Checked	Yes	No	82	3.44514	0	12
311	73	Male	28.25	Not specified	Not Specified	No	No	No	No	No	No	Yes	No	Unchecked	Checked	Unchecked	Checked	Unchecked	Unchecked	No	Checked	Checked	Checked	Unchecked	Unchecked	Unchecked	No	4	Yes	No	No	Yes	No	No	Unchecked	Unchecked	Unchecked	Unchecked	Unchecked	Unchecked	Checked	No	No	91	0	0	18
312	63	Female	27.98	Black	NOT HISPANIC OR LATINO OR SPANISH ORIGIN	No	Yes	No	No	No	Yes	Yes	Yes	Unchecked	Unchecked	Unchecked	Checked	Unchecked	Unchecked	No	Unchecked	Checked	Unchecked	Unchecked	Unchecked	Checked	Yes	12	Yes	Yes	Yes		Yes	Yes	Unchecked	Unchecked	Unchecked	Unchecked	Unchecked	Checked	Checked	No	No	73.4	9.34236	9.28472	12
313	78	Male	27.96	Black	NOT HISPANIC OR LATINO OR SPANISH ORIGIN	No	No	No	No	No	Yes	Yes	Yes	Unchecked	Unchecked	Unchecked	Checked	Unchecked	Unchecked	No	Checked	Checked	Checked	Unchecked	Unchecked	Unchecked	Yes	13	Yes	No	No	Yes	No	No	Unchecked	Unchecked	Checked	Unchecked	Unchecked	Unchecked	Checked	No	No	56.8	0	0	2
314	68	Male	31.86	Other	NOT HISPANIC OR LATINO OR SPANISH ORIGIN	Former Smoker	No	Yes	No	No	No	Yes	Yes	Unchecked	Unchecked	Unchecked	Checked	Unchecked	Unchecked	No	Checked	Checked	Checked	Unchecked	Unchecked	Unchecked	Yes	2	Yes	No	No	Yes	No	No	Unchecked	Unchecked	Unchecked	Unchecked	Unchecked	Unchecked	Checked	No	No	25.9	0	0	13
315	87	Female	29.59	Other	HISPANIC OR LATINO OR SPANISH ORIGIN	No	No	No	No	No	No	Yes	No	Unchecked	Unchecked	Unchecked	Checked	Unchecked	Unchecked	No	Checked	Checked	Checked	Unchecked	Unchecked	Unchecked	Yes	7	Yes	No	Yes		No	Yes	Unchecked	Unchecked	Unchecked	Unchecked	Unchecked	Checked	Checked	No	No	56.8	0	0	4
316	92	Female	21.04	Asian	Not Specified	No	No	No	No	No	Yes	Yes	No	Unchecked	Unchecked	Unchecked	Unchecked	Checked	Unchecked	No	Checked	Checked	Checked	Unchecked	Unchecked	Unchecked	No	4	Yes	No	No	Yes	No	No	Unchecked	Unchecked	Unchecked	Unchecked	Unchecked	Unchecked	Checked	No	No	69.9	0	0	2
317	73	Female	33.67	Other	HISPANIC OR LATINO OR SPANISH ORIGIN	No	No	No	No	No	No	Yes	No	Unchecked	Unchecked	Unchecked	Checked	Unchecked	Unchecked	No	Checked	Checked	Checked	Unchecked	Unchecked	Unchecked	No	2	Yes	No	No	Yes	No	No	Unchecked	Unchecked	Unchecked	Unchecked	Unchecked	Unchecked	Checked	No	No	82	0	0	9
318	94	Female	30.1	Other	HISPANIC OR LATINO OR SPANISH ORIGIN	No	No	No	No	No	Yes	Yes	Yes	Unchecked	Unchecked	Unchecked	Checked	Unchecked	Unchecked	No	Checked	Checked	Checked	Unchecked	Unchecked	Unchecked	Yes	20	Yes	No	Yes		No	Yes	Unchecked	Unchecked	Unchecked	Unchecked	Unchecked	Unchecked	Checked	No	No	77.2	0	0	5
319	64	Female	30.08	Black	NOT HISPANIC OR LATINO OR SPANISH ORIGIN	No	No	No	No	No	No	Yes	Yes	Unchecked	Checked	Unchecked	Checked	Unchecked	Unchecked	No	Unchecked	Checked	Checked	Unchecked	Unchecked	Unchecked	No	10	Yes	No	No	Yes	No	No	Unchecked	Unchecked	Unchecked	Unchecked	Unchecked	Unchecked	Checked	No	No	79.8	0	0	1
320	55	Male	27.38	Not specified	Not Specified	No	No	No	No	No	No	No	No	Unchecked	Unchecked	Unchecked	Checked	Unchecked	Unchecked	No	Checked	Checked	Checked	Unchecked	Unchecked	Unchecked	No	0	Yes	No	No	Yes	No	No	Unchecked	Unchecked	Unchecked	Unchecked	Unchecked	Unchecked	Checked	No	No	73.4	0	0	2
321	67	Male	23.52	Other	HISPANIC OR LATINO OR SPANISH ORIGIN	No	No	Yes	HFrEF (EF<50%)	Yes	No	Yes	No	Unchecked	Unchecked	Unchecked	Checked	Unchecked	Unchecked	No	Checked	Checked	Checked	Unchecked	Unchecked	Unchecked	No	10	Yes	No	No	Yes	No	No	Unchecked	Unchecked	Checked	Unchecked	Unchecked	Unchecked	Checked	No	No	82	0	0	3
322	91	Male	21.46	Other	HISPANIC OR LATINO OR SPANISH ORIGIN	No	No	No	No	No	Yes	Yes	No	Unchecked	Unchecked	Unchecked	Checked	Unchecked	Unchecked	No	Checked	Checked	Checked	Unchecked	Unchecked	Unchecked	No	0	Yes	No	Yes		No	No	Unchecked	Unchecked	Unchecked	Unchecked	Unchecked	Unchecked	Checked	No	No	95.2	0	0	2
323	57	Female	39.84	White	HISPANIC OR LATINO OR SPANISH ORIGIN	No	No	No	No	No	No	Yes	No	Unchecked	Checked	Unchecked	Checked	Unchecked	Unchecked	No	Checked	Checked	Unchecked	Checked	Unchecked	Unchecked	Yes	13	Yes	No	No	Yes	No	No	Unchecked	Unchecked	Unchecked	Unchecked	Unchecked	Unchecked	Checked	No	No	54.3	0	0	14
324	67	Male	26.57	Not specified	Not Specified	No	No	No	No	No	No	Yes	No	Unchecked	Unchecked	Unchecked	Checked	Unchecked	Unchecked	No	Checked	Checked	Checked	Unchecked	Unchecked	Unchecked	No	8	Yes	Yes	Yes		Yes	Yes	Unchecked	Unchecked	Checked	Unchecked	Unchecked	Checked	Checked	No	No	54.3	30.5361	30.5153	36
325	41	Female	49.71	White	Not Specified	No	No	No	No	No	Yes	Yes	No	Unchecked	Unchecked	Unchecked	Checked	Unchecked	Unchecked	No	Checked	Checked	Unchecked	Checked	Unchecked	Unchecked	Yes	31	Yes	Yes	No	Yes	Yes	No	Unchecked	Unchecked	Unchecked	Unchecked	Checked	Checked	Checked	No	No	7.8	19.275	18.5889	36
326	64	Male	26.63	Other	Not Specified	No	No	No	No	No	No	Yes	Yes	Unchecked	Checked	Unchecked	Checked	Unchecked	Unchecked	No	Checked	Checked	Checked	Unchecked	Unchecked	Unchecked	Yes	4	Yes	No	No	Yes	No	No	Unchecked	Unchecked	Unchecked	Unchecked	Unchecked	Unchecked	Checked	No	No	69.9	0	0	3
327	60	Male	26.13	Other	Not Specified	Former Smoker	No	No	No	No	No	No	No	Unchecked	Unchecked	Unchecked	Checked	Unchecked	Unchecked	No	Unchecked	Checked	Checked	Unchecked	Unchecked	Unchecked	No	4	Yes	No	Yes		No	Yes	Unchecked	Unchecked	Unchecked	Unchecked	Unchecked	Unchecked	Checked	No	No	20.2	0	0	20
328	62	Male	22.13	White	HISPANIC OR LATINO OR SPANISH ORIGIN	No	No	Yes	No	No	Yes	Yes	No	Unchecked	Unchecked	Unchecked	Unchecked	Unchecked	Checked	No	Checked	Checked	Checked	Unchecked	Unchecked	Unchecked	No	3	Yes	No	No	Yes	No	No	Unchecked	Unchecked	Unchecked	Unchecked	Unchecked	Unchecked	Checked	Yes	No	77.2	0	0	5
329	58	Male	25.12	Black	NOT HISPANIC OR LATINO OR SPANISH ORIGIN	No	No	No	No	No	Yes	Yes	Yes	Unchecked	Unchecked	Unchecked	Checked	Unchecked	Unchecked	No	Checked	Checked	Checked	Unchecked	Unchecked	Unchecked	Yes	5	Yes	Yes	Yes		Yes	Yes	Unchecked	Unchecked	Unchecked	Unchecked	Checked	Checked	Checked	Yes	No	12.2	3.88403	3.8375	5
330	72	Male	41.95	Black	NOT HISPANIC OR LATINO OR SPANISH ORIGIN	No	No	No	No	No	Yes	Yes	Yes	Unchecked	Unchecked	Unchecked	Unchecked	Unchecked	Checked	No	Checked	Checked	Checked	Unchecked	Unchecked	Unchecked	No	6	Yes	No	No	Yes	No	No	Unchecked	Unchecked	Unchecked	Unchecked	Unchecked	Unchecked	Checked	Yes	No	56.8	0	0	8
331	75	Female	18.3	Other	HISPANIC OR LATINO OR SPANISH ORIGIN	Former Smoker	No	No	No	Yes	No	No	No	Unchecked	Unchecked	Unchecked	Checked	Unchecked	Unchecked	No	Checked	Checked	Checked	Unchecked	Unchecked	Unchecked	No	6	Yes	No	No	Yes	No	No	Unchecked	Unchecked	Unchecked	Unchecked	Unchecked	Unchecked	Checked	No	No	77.2	0	0	3
332	64	Female	37.29	White	NOT HISPANIC OR LATINO OR SPANISH ORIGIN	No	No	No	No	No	No	Yes	No	Unchecked	Unchecked	Unchecked	Checked	Unchecked	Unchecked	No	Checked	Checked	Checked	Unchecked	Unchecked	Unchecked	No	0	Yes	No	No	Yes	No	No	Unchecked	Unchecked	Unchecked	Unchecked	Unchecked	Unchecked	Checked	No	No	77.2	0	0	13
333	83	Female	33.88	White	NOT HISPANIC OR LATINO OR SPANISH ORIGIN	No	No	No	No	No	No	Yes	Yes	Unchecked	Unchecked	Unchecked	Checked	Unchecked	Unchecked	No	Checked	Checked	Checked	Unchecked	Unchecked	Unchecked	Yes	4	Yes	No	No	Yes	No	No	Unchecked	Unchecked	Unchecked	Unchecked	Unchecked	Unchecked	Checked	No	No	54.1	0	0	5
334	61	Male	28.48	Black	HISPANIC OR LATINO OR SPANISH ORIGIN	No	No	Yes	No	No	Yes	Yes	Yes	Unchecked	Unchecked	Unchecked	Checked	Unchecked	Unchecked	No	Checked	Checked	Checked	Unchecked	Unchecked	Unchecked	Yes	7	Yes	No	No	Yes	No	No	Unchecked	Unchecked	Unchecked	Unchecked	Checked	Unchecked	Checked	No	No	77.2	0	0	9
335	90	Male	24.92	Other	HISPANIC OR LATINO OR SPANISH ORIGIN	No	No	No	No	No	Yes	Yes	No	Unchecked	Unchecked	Unchecked	Checked	Unchecked	Unchecked	No	Checked	Checked	Checked	Unchecked	Unchecked	Unchecked	No	3	Yes	Yes	Yes		Yes	Yes	Unchecked	Unchecked	Unchecked	Unchecked	Unchecked	Checked	Checked	No	No	54.3	6.15972	6.41806	7
336	58	Female	46.24	Other	Not Specified	No	No	No	No	No	No	Yes	Yes	Unchecked	Checked	Unchecked	Checked	Unchecked	Unchecked	No	Checked	Checked	Checked	Unchecked	Unchecked	Unchecked	Yes	4	Yes	Yes	No	Yes	Yes	Yes	Unchecked	Unchecked	Unchecked	Unchecked	Checked	Checked	Checked	No	No	74	12.5375	11.6764	28
337	86	Female	23.79	Other	HISPANIC OR LATINO OR SPANISH ORIGIN	Former Smoker	No	No	No	No	Yes	Yes	No	Unchecked	Unchecked	Unchecked	Unchecked	Checked	Unchecked	No	Checked	Checked	Checked	Unchecked	Unchecked	Unchecked	Yes	4	Yes	No	No	Yes	No	No	Unchecked	Unchecked	Unchecked	Unchecked	Unchecked	Unchecked	Checked	No	No	69.9	0	0	4
338	53	Female	32.71	Other	Not Specified	No	No	No	No	No	No	No	No	Unchecked	Unchecked	Unchecked	Checked	Unchecked	Unchecked	No	Checked	Checked	Checked	Unchecked	Unchecked	Unchecked	No	0	Yes	No	No	Yes	No	No	Unchecked	Unchecked	Unchecked	Unchecked	Unchecked	Unchecked	Checked	No	No	70.7	0	0	3
339	73	Male	21.22	White	NOT HISPANIC OR LATINO OR SPANISH ORIGIN	Former Smoker	No	No	No	No	No	No	No	Unchecked	Unchecked	Unchecked	Checked	Unchecked	Unchecked	No	Checked	Checked	Checked	Unchecked	Unchecked	Unchecked	No	9	Yes	Yes	Yes		Yes	Yes	Unchecked	Unchecked	Unchecked	Unchecked	Checked	Unchecked	Checked	No	No	52	10.1139	10.3924	10
340	60	Female	36.87	Black	NOT HISPANIC OR LATINO OR SPANISH ORIGIN	No	No	No	No	No	Yes	Yes	Yes	Unchecked	Unchecked	Unchecked	Checked	Unchecked	Unchecked	No	Checked	Checked	Checked	Unchecked	Unchecked	Unchecked	Yes	6	Yes	Yes	No	Yes	Yes	Yes	Unchecked	Unchecked	Unchecked	Unchecked	Checked	Checked	Checked	Yes	No	73.6	11.3535	10.5771	19
341	62	Female	25.2	Not specified	Not Specified	No	No	No	No	No	No	No	No	Unchecked	Unchecked	Unchecked	Checked	Unchecked	Unchecked	No	Checked	Checked	Checked	Unchecked	Unchecked	Unchecked	No	0	Yes	No	No	Yes	No	No	Unchecked	Unchecked	Unchecked	Unchecked	Unchecked	Unchecked	Checked	No	No	11.2	0	0	1
342	70	Female	26.98	Other	NOT HISPANIC OR LATINO OR SPANISH ORIGIN	Former Smoker	No	No	No	No	Yes	Yes	No	Unchecked	Unchecked	Unchecked	Checked	Unchecked	Unchecked	No	Checked	Checked	Checked	Unchecked	Unchecked	Unchecked	No	0	Yes	No	No	Yes	No	No	Unchecked	Unchecked	Unchecked	Unchecked	Unchecked	Unchecked	Checked	No	No	77.2	0	0	5
343	56	Female	27.73	Other	HISPANIC OR LATINO OR SPANISH ORIGIN	No	No	No	No	No	No	No	No	Unchecked	Unchecked	Unchecked	Checked	Unchecked	Unchecked	No	Checked	Checked	Checked	Unchecked	Unchecked	Unchecked	No	1	Yes	No	No	Yes	No	No	Unchecked	Unchecked	Unchecked	Unchecked	Unchecked	Unchecked	Checked	No	No	77.2	0	0	7
344	70	Male	25.75	Asian	NOT HISPANIC OR LATINO OR SPANISH ORIGIN	Active Smoker	No	No	No	No	Yes	Yes	No	Unchecked	Unchecked	Unchecked	Checked	Unchecked	Unchecked	No	Checked	Checked	Checked	Unchecked	Unchecked	Unchecked	No	4	Yes	Yes	Yes		Yes	Yes	Unchecked	Unchecked	Checked	Unchecked	Checked	Checked	Checked	Yes	No	37.4	18.7042	18.9062	20
345	47	Female	15.86	Black	NOT HISPANIC OR LATINO OR SPANISH ORIGIN	No	No	No	No	Yes	No	Yes	Yes	Unchecked	Unchecked	Unchecked	Checked	Unchecked	Unchecked	No	Checked	Unchecked	Unchecked	Unchecked	Unchecked	Checked	Yes	16	Yes	Yes	Yes		Yes	Yes	Unchecked	Unchecked	Unchecked	Unchecked	Checked	Checked	Checked	No	No	73.4	1.90625	1.84375	3
346	84	Female	28.76	Other	HISPANIC OR LATINO OR SPANISH ORIGIN	No	No	No	No	No	No	Yes	No	Checked	Unchecked	Unchecked	Checked	Unchecked	Unchecked	No	Checked	Checked	Checked	Unchecked	Unchecked	Unchecked	No	0	Yes	No	No	Yes	No	No	Unchecked	Unchecked	Unchecked	Unchecked	Unchecked	Unchecked	Checked	No	No	82	0	0	6
347	45	Female	28.72	Other	Not Specified	No	No	No	No	No	No	No	No	Unchecked	Unchecked	Unchecked	Checked	Unchecked	Unchecked	No	Checked	Checked	Checked	Unchecked	Unchecked	Unchecked	No	0	Yes	No	No	Yes	No	Yes	Unchecked	Unchecked	Unchecked	Unchecked	Checked	Unchecked	Checked	No	No	77.2	0	0	21
348	91	Female	22.63	Black	Not Specified	Former Smoker	No	No	HFpEF	No	No	Yes	No	Unchecked	Unchecked	Unchecked	Checked	Unchecked	Unchecked	No	Checked	Checked	Checked	Unchecked	Unchecked	Unchecked	Yes	10	Yes	No	No	Yes	No	No	Unchecked	Unchecked	Unchecked	Unchecked	Unchecked	Unchecked	Checked	No	No	73.6	0	0	3
349	67	Female	32.45	Black	Not Specified	Former Smoker	No	No	No	No	Yes	Yes	No	Unchecked	Unchecked	Unchecked	Unchecked	Unchecked	Checked	No	Checked	Checked	Checked	Unchecked	Unchecked	Unchecked	No	8	Yes	Yes	Yes		Yes	Yes	Unchecked	Unchecked	Checked	Unchecked	Unchecked	Checked	Checked	Yes	No	74	3.25764	3.45972	12
350	63	Male	30.67	Black	Not Specified	Active Smoker	No	No	No	No	No	No	No	Unchecked	Unchecked	Unchecked	Checked	Unchecked	Unchecked	No	Checked	Checked	Checked	Unchecked	Unchecked	Unchecked	No	0	Yes	No	No	Yes	No	No	Unchecked	Unchecked	Unchecked	Unchecked	Unchecked	Unchecked	Checked	No	No	66.2	0	0	9
351	62	Male	25.57	Black	HISPANIC OR LATINO OR SPANISH ORIGIN	No	No	No	No	No	No	No	No	Unchecked	Unchecked	Unchecked	Checked	Unchecked	Unchecked	No	Checked	Checked	Checked	Unchecked	Unchecked	Unchecked	No	2	Yes	Yes	No	Yes	Yes	Yes	Unchecked	Unchecked	Unchecked	Unchecked	Checked	Checked	Checked	No	No	81.7	25.7722	34.6958	35
352	49	Male	25.72	Other	HISPANIC OR LATINO OR SPANISH ORIGIN	No	No	No	No	No	No	Yes	No	Unchecked	Unchecked	Unchecked	Checked	Unchecked	Unchecked	No	Checked	Checked	Checked	Unchecked	Unchecked	Unchecked	No	0	Yes	No	No	Yes	No	No	Unchecked	Unchecked	Unchecked	Unchecked	Unchecked	Unchecked	Checked	No	No	71.5	0	0	10
353	50	Male	26.41	Other	Not Specified	Active Smoker	No	No	No	No	Yes	Yes	No	Unchecked	Checked	Unchecked	Checked	Unchecked	Unchecked	No	Checked	Checked	Checked	Unchecked	Unchecked	Unchecked	No	3	Yes	No	No	Yes	No	No	Unchecked	Unchecked	Unchecked	Unchecked	Unchecked	Unchecked	Checked	No	No	82	0	0	2
354	66	Male	41.81	Not specified	Not Specified	No	No	No	No	No	No	Yes	No	Unchecked	Unchecked	Unchecked	Checked	Unchecked	Unchecked	No	Checked	Checked	Checked	Unchecked	Unchecked	Unchecked	No	6	Yes	No	No	Yes	No	No	Unchecked	Unchecked	Unchecked	Unchecked	Unchecked	Unchecked	Checked	No	No	39.5	0	0	9
355	43	Male	45.45	Other	Not Specified	No	No	No	No	No	No	Yes	No	Unchecked	Unchecked	Checked	Checked	Unchecked	Unchecked	No	Checked	Checked	Checked	Unchecked	Unchecked	Unchecked	No	0	Yes	Yes	Yes		Yes	Yes	Unchecked	Unchecked	Unchecked	Unchecked	Checked	Checked	Unchecked	No	No	77.2	11.1201	10.9306	13
356	65	Female	48.77	Black	NOT HISPANIC OR LATINO OR SPANISH ORIGIN	No	No	No	No	No	Yes	Yes	No	Unchecked	Checked	Checked	Checked	Unchecked	Unchecked	No	Checked	Checked	Unchecked	Unchecked	Unchecked	Checked	Yes	28	Yes	Yes	No	Yes	Yes	Yes	Unchecked	Unchecked	Unchecked	Unchecked	Checked	Checked	Checked	No	No	77.2	10.2326	8.86458	16
357	74	Male	26.08	Other	HISPANIC OR LATINO OR SPANISH ORIGIN	No	No	Yes	No	No	Yes	Yes	Yes	Unchecked	Unchecked	Unchecked	Checked	Unchecked	Unchecked	No	Checked	Checked	Checked	Unchecked	Unchecked	Unchecked	Yes	7	Yes	Yes	Yes		Yes	Yes	Unchecked	Unchecked	Unchecked	Unchecked	Checked	Checked	Checked	No	No	77.2	5.15903	5.70208	6
358	38	Female	32.61	Not specified	HISPANIC OR LATINO OR SPANISH ORIGIN	No	No	No	No	No	No	No	No	Unchecked	Unchecked	Unchecked	Checked	Unchecked	Unchecked	No	Checked	Checked	Checked	Unchecked	Unchecked	Unchecked	No	0	Yes	No	No	Yes	No	No	Unchecked	Unchecked	Unchecked	Unchecked	Unchecked	Unchecked	Checked	No	No	73.4	0	0	6
359	51	Female	23.74	Not specified	NOT HISPANIC OR LATINO OR SPANISH ORIGIN	No	No	No	No	No	No	No	No	Unchecked	Checked	Unchecked	Checked	Unchecked	Unchecked	No	Checked	Checked	Unchecked	Unchecked	Checked	Unchecked	No	3	Yes	Yes	No	Yes	Yes	Yes	Unchecked	Unchecked	Unchecked	Unchecked	Unchecked	Checked	Checked	No	No	73.4	8.29097	7.15556	13
360	94	Female	20.51	Black	Not Specified	No	No	No	No	Yes	No	Yes	No	Unchecked	Unchecked	Unchecked	Checked	Unchecked	Unchecked	No	Checked	Checked	Checked	Unchecked	Unchecked	Unchecked	No	5	Yes	Yes	Yes		Yes	Yes	Unchecked	Unchecked	Unchecked	Unchecked	Checked	Checked	Checked	No	No	77.2	0.829861	1.16875	1
361	92	Female	35.5	Black	NOT HISPANIC OR LATINO OR SPANISH ORIGIN	No	No	No	HFpEF	No	No	No	No	Unchecked	Unchecked	Unchecked	Checked	Unchecked	Unchecked	No	Checked	Checked	Checked	Unchecked	Unchecked	Unchecked	No	3	Yes	No	No	Yes	No	No	Unchecked	Unchecked	Unchecked	Unchecked	Unchecked	Unchecked	Checked	No	No	73.6	0	0	4
362	55	Female	26.72	Other	HISPANIC OR LATINO OR SPANISH ORIGIN	Active Smoker	No	No	No	No	No	No	No	Unchecked	Unchecked	Unchecked	Checked	Unchecked	Unchecked	No	Checked	Checked	Checked	Unchecked	Unchecked	Unchecked	No	0	Yes	No	No	Yes	No	No	Unchecked	Unchecked	Unchecked	Unchecked	Unchecked	Unchecked	Checked	No	No	80.3	0	0	5
363	58	Female	24.96	Black	NOT HISPANIC OR LATINO OR SPANISH ORIGIN	Former Smoker	No	No	No	No	No	Yes	No	Unchecked	Checked	Unchecked	Checked	Unchecked	Unchecked	No	Checked	Checked	Checked	Unchecked	Unchecked	Unchecked	No	3	Yes	No	No	Yes	No	No	Unchecked	Unchecked	Unchecked	Unchecked	Unchecked	Unchecked	Checked	No	No	82.3	0	0	4
364	47	Female	34.06	Other	HISPANIC OR LATINO OR SPANISH ORIGIN	No	No	No	No	No	No	No	No	Unchecked	Unchecked	Unchecked	Checked	Unchecked	Unchecked	No	Checked	Checked	Checked	Unchecked	Unchecked	Unchecked	No	0	Yes	No	No	Yes	No	No	Unchecked	Unchecked	Unchecked	Unchecked	Unchecked	Unchecked	Checked	No	No	37.3	0	0	5
365	64	Female	38.54	Other	HISPANIC OR LATINO OR SPANISH ORIGIN	No	No	No	No	No	No	No	No	Unchecked	Unchecked	Unchecked	Checked	Unchecked	Unchecked	No	Checked	Checked	Checked	Unchecked	Unchecked	Unchecked	No	0	Yes	No	No	Yes	No	No	Unchecked	Unchecked	Unchecked	Unchecked	Unchecked	Unchecked	Checked	No	No	77.2	0	0	6
366	72	Female	26.01	Other	HISPANIC OR LATINO OR SPANISH ORIGIN	Active Smoker	No	Yes	No	No	Yes	Yes	Yes	Checked	Unchecked	Unchecked	Checked	Unchecked	Unchecked	No	Checked	Checked	Unchecked	Checked	Unchecked	Unchecked	Yes	8	Yes	No	No	Yes	No	No	Unchecked	Unchecked	Unchecked	Unchecked	Unchecked	Unchecked	Checked	No	No	73.4	0	0	7
367	64	Female	33	Black	Not Specified	No	No	No	No	No	No	No	No	Unchecked	Unchecked	Unchecked	Checked	Unchecked	Unchecked	No	Checked	Checked	Checked	Unchecked	Unchecked	Unchecked	No	0	Yes	No	No	Yes	No	No	Unchecked	Unchecked	Unchecked	Unchecked	Unchecked	Unchecked	Checked	No	No	73.4	0	0	6
368	35	Male	33.05	Not specified	Not Specified	No	No	No	No	No	No	No	No	Unchecked	Unchecked	Unchecked	Checked	Unchecked	Unchecked	No	Checked	Checked	Checked	Unchecked	Unchecked	Unchecked	No	0	Yes	No	No	Yes	No	No	Unchecked	Unchecked	Unchecked	Unchecked	Unchecked	Unchecked	Checked	No	No	91	0	0	2
369	54	Male	22.61	Asian	NOT HISPANIC OR LATINO OR SPANISH ORIGIN	No	No	No	No	No	No	No	No	Unchecked	Checked	Unchecked	Checked	Unchecked	Unchecked	No	Checked	Checked	Checked	Unchecked	Unchecked	Unchecked	No	0	Yes	Yes	Yes		Yes	Yes	Unchecked	Checked	Unchecked	Unchecked	Checked	Checked	Checked	Yes	No	76.3	12.6326	12.3646	13
370	68	Male	28.18	Not specified	HISPANIC OR LATINO OR SPANISH ORIGIN	Former Smoker	No	Yes	HFrEF (EF<50%)	No	No	Yes	No	Checked	Unchecked	Unchecked	Unchecked	Unchecked	Checked	No	Checked	Checked	Checked	Unchecked	Unchecked	Unchecked	Yes	7	Yes	Yes	Yes		Yes	Yes	Unchecked	Unchecked	Checked	Unchecked	Checked	Checked	Checked	Yes	No	20.8	25.8035	22.3757	26
371	47	Male	26.04	Other	NOT HISPANIC OR LATINO OR SPANISH ORIGIN	No	No	No	No	No	Yes	No	Yes	Unchecked	Unchecked	Unchecked	Checked	Unchecked	Unchecked	No	Checked	Checked	Checked	Unchecked	Unchecked	Unchecked	Yes	8	Yes	No	No	Yes	No	No	Unchecked	Unchecked	Unchecked	Unchecked	Unchecked	Unchecked	Checked	No	No	16.5	0	0	4
372	76	Male	27.66	Black	HISPANIC OR LATINO OR SPANISH ORIGIN	No	No	No	No	No	No	Yes	Yes	Unchecked	Unchecked	Unchecked	Checked	Unchecked	Unchecked	No	Checked	Checked	Checked	Unchecked	Unchecked	Unchecked	Yes	8	Yes	Yes	Yes		Yes	Yes	Unchecked	Unchecked	Unchecked	Unchecked	Checked	Checked	Checked	No	No	73.4	21.7083	21.2951	24
373	25	Female	27.28	White	HISPANIC OR LATINO OR SPANISH ORIGIN	No	No	No	No	No	No	No	No	Unchecked	Unchecked	Unchecked	Checked	Unchecked	Unchecked	No	Checked	Checked	Checked	Unchecked	Unchecked	Unchecked	No	0	Yes	No	No	Yes	No	No	Unchecked	Unchecked	Unchecked	Unchecked	Unchecked	Unchecked	Checked	No	No	86.3	0	0	6
374	86	Male	28.48	White	HISPANIC OR LATINO OR SPANISH ORIGIN	No	No	Yes	HFrEF (EF<50%)	No	No	Yes	Yes	Unchecked	Unchecked	Unchecked	Checked	Unchecked	Unchecked	No	Checked	Checked	Checked	Unchecked	Unchecked	Unchecked	Yes	12	Yes	Yes	Yes		Yes	Yes	Unchecked	Unchecked	Unchecked	Unchecked	Unchecked	Checked	Checked	No	No	54.3	3.51667	3.49167	6
375	39	Male	29.54	Other	HISPANIC OR LATINO OR SPANISH ORIGIN	No	No	No	No	No	No	No	No	Unchecked	Unchecked	Unchecked	Checked	Unchecked	Unchecked	No	Checked	Checked	Checked	Unchecked	Unchecked	Unchecked	No	1	Yes	No	No	Yes	No	No	Unchecked	Unchecked	Unchecked	Unchecked	Unchecked	Unchecked	Checked	No	No	77.2	0	0	1
376	72	Male	26.63	Black	NOT HISPANIC OR LATINO OR SPANISH ORIGIN	Former Smoker	No	No	No	No	Yes	No	No	Unchecked	Unchecked	Unchecked	Checked	Unchecked	Unchecked	No	Checked	Checked	Checked	Unchecked	Unchecked	Unchecked	No	5	Yes	No	No	Yes	No	No	Unchecked	Unchecked	Unchecked	Unchecked	Unchecked	Unchecked	Checked	No	No	70.8	0	0	5
377	46	Male	35.78	Other	HISPANIC OR LATINO OR SPANISH ORIGIN	No	No	No	No	No	No	Yes	No	Unchecked	Unchecked	Unchecked	Checked	Unchecked	Unchecked	No	Checked	Checked	Checked	Unchecked	Unchecked	Unchecked	No	1	Yes	Yes	No	Yes	No	Yes	Unchecked	Unchecked	Unchecked	Unchecked	Unchecked	Checked	Checked	No	No	83.4	2.5125	0	17
378	33	Male	30.22	Black	NOT HISPANIC OR LATINO OR SPANISH ORIGIN	No	No	No	No	No	No	No	No	Unchecked	Unchecked	Unchecked	Checked	Unchecked	Unchecked	No	Checked	Checked	Checked	Unchecked	Unchecked	Unchecked	No	2	Yes	No	No	Yes	No	No	Unchecked	Unchecked	Unchecked	Unchecked	Unchecked	Unchecked	Checked	No	No	59.9	0	0	1
379	88	Male	18.62	Not specified	Not Specified	Former Smoker	No	Yes	No	Yes	Yes	Yes	No	Checked	Unchecked	Unchecked	Unchecked	Checked	Unchecked	No	Unchecked	Checked	Checked	Unchecked	Unchecked	Unchecked	No	7	Yes	Yes	Yes		Yes	Yes	Unchecked	Unchecked	Unchecked	Unchecked	Unchecked	Unchecked	Checked	No	No	37.3	0.839583	0.983333	1
380	58	Female	32.1	Other	HISPANIC OR LATINO OR SPANISH ORIGIN	No	No	No	No	No	Yes	No	No	Unchecked	Unchecked	Unchecked	Checked	Unchecked	Unchecked	No	Checked	Checked	Checked	Unchecked	Unchecked	Unchecked	No	1	Yes	No	No	Yes	No	No	Unchecked	Unchecked	Unchecked	Unchecked	Unchecked	Unchecked	Checked	No	No	74	0	0	6
381	83	Male	27.63	Other	NOT HISPANIC OR LATINO OR SPANISH ORIGIN	Former Smoker	No	Yes	No	Yes	No	No	No	Unchecked	Unchecked	Unchecked	Unchecked	Checked	Unchecked	No	Checked	Checked	Checked	Unchecked	Unchecked	Unchecked	Yes	12	Yes	No	No	Yes	No	No	Unchecked	Unchecked	Unchecked	Unchecked	Unchecked	Checked	Checked	No	No	69.9	0	0	5
382	38	Male	33.03	Other	HISPANIC OR LATINO OR SPANISH ORIGIN	No	No	No	No	No	No	No	No	Unchecked	Unchecked	Unchecked	Checked	Unchecked	Unchecked	No	Checked	Checked	Checked	Unchecked	Unchecked	Unchecked	No	0	Yes	No	No	Yes	No	No	Unchecked	Unchecked	Unchecked	Unchecked	Unchecked	Unchecked	Checked	No	No	17.8	0	0	12
383	45	Male	26.55	Other	HISPANIC OR LATINO OR SPANISH ORIGIN	No	No	No	No	No	No	No	No	Unchecked	Unchecked	Unchecked	Checked	Unchecked	Unchecked	No	Checked	Checked	Checked	Unchecked	Unchecked	Unchecked	No	0	Yes	No	No	Yes	No	No	Unchecked	Unchecked	Unchecked	Unchecked	Unchecked	Unchecked	Checked	No	No	77.2	0	0	6
384	90	Male	27.02	Other	HISPANIC OR LATINO OR SPANISH ORIGIN	Former Smoker	No	No	No	No	No	Yes	Yes	Checked	Unchecked	Unchecked	Checked	Unchecked	Unchecked	No	Checked	Checked	Checked	Unchecked	Unchecked	Unchecked	Yes	6	Yes	No	No	Yes	No	No	Checked	Unchecked	Unchecked	Unchecked	Unchecked	Unchecked	Checked	No	No	52	0	0	9
385	68	Male	29.84	White	HISPANIC OR LATINO OR SPANISH ORIGIN	Former Smoker	No	Yes	No	No	Yes	Yes	Yes	Unchecked	Unchecked	Unchecked	Checked	Unchecked	Unchecked	No	Checked	Checked	Checked	Unchecked	Unchecked	Unchecked	No	5	Yes	No	No	Yes	No	No	Unchecked	Unchecked	Unchecked	Unchecked	Unchecked	Checked	Checked	No	No	82	0	0	14
386	39	Male	34.08	Other	HISPANIC OR LATINO OR SPANISH ORIGIN	No	No	No	No	No	Yes	No	Yes	Unchecked	Unchecked	Unchecked	Checked	Unchecked	Unchecked	No	Checked	Checked	Checked	Unchecked	Unchecked	Unchecked	Yes	5	Yes	Yes	Yes		Yes	Yes	Unchecked	Unchecked	Checked	Unchecked	Unchecked	Unchecked	Checked	No	No	82	1.92153	1.79306	3
387	82	Male	30.64	White	NOT HISPANIC OR LATINO OR SPANISH ORIGIN	No	No	No	No	Yes	No	Yes	Yes	Unchecked	Unchecked	Unchecked	Checked	Unchecked	Unchecked	No	Checked	Checked	Checked	Unchecked	Unchecked	Unchecked	Yes	7	Yes	No	No	Yes	No	No	Unchecked	Unchecked	Unchecked	Unchecked	Unchecked	Unchecked	Checked	No	No	52	0	0	3
388	63	Female	38.22	Not specified	HISPANIC OR LATINO OR SPANISH ORIGIN	Former Smoker	No	No	HFrEF (EF<50%)	No	Yes	Yes	Yes	Unchecked	Unchecked	Unchecked	Checked	Unchecked	Unchecked	No	Checked	Checked	Checked	Unchecked	Unchecked	Unchecked	No	5	Yes	No	No	Yes	No	No	Unchecked	Unchecked	Unchecked	Unchecked	Unchecked	Unchecked	Checked	No	No	54.3	0	0	12
389	36	Male	48.92	Not specified	Not Specified	No	No	No	No	No	No	No	No	Unchecked	Unchecked	Checked	Checked	Unchecked	Unchecked	No	Checked	Checked	Checked	Unchecked	Unchecked	Unchecked	No	0	Yes	No	No	Yes	No	No	Unchecked	Unchecked	Unchecked	Unchecked	Unchecked	Unchecked	Checked	No	No	25.7	0	0	6
390	75	Male	25.24	Not specified	HISPANIC OR LATINO OR SPANISH ORIGIN	No	No	No	No	No	Yes	Yes	Yes	Unchecked	Unchecked	Unchecked	Checked	Unchecked	Unchecked	No	Checked	Checked	Checked	Unchecked	Unchecked	Unchecked	Yes	4	Yes	No	No	Yes	No	No	Unchecked	Unchecked	Unchecked	Unchecked	Unchecked	Unchecked	Checked	No	No	69.9	0	0	7
391	86	Male	21.93	Other	HISPANIC OR LATINO OR SPANISH ORIGIN	No	No	No	No	No	Yes	Yes	Yes	Unchecked	Unchecked	Unchecked	Checked	Unchecked	Unchecked	No	Checked	Checked	Checked	Unchecked	Unchecked	Unchecked	No	10	Yes	No	Yes		No	Yes	Unchecked	Unchecked	Unchecked	Unchecked	Unchecked	Unchecked	Checked	No	No	82	0	0	4
392	64	Male	30.07	White	HISPANIC OR LATINO OR SPANISH ORIGIN	No	No	No	No	No	No	Yes	Yes	Unchecked	Unchecked	Unchecked	Checked	Unchecked	Unchecked	No	Checked	Checked	Checked	Unchecked	Unchecked	Unchecked	Yes	6	Yes	No	No	Yes	No	No	Unchecked	Unchecked	Unchecked	Unchecked	Unchecked	Unchecked	Checked	No	No	82	0	0	6
393	80	Female	19.7	Not specified	HISPANIC OR LATINO OR SPANISH ORIGIN	No	No	Yes	No	No	Yes	Yes	Yes	Unchecked	Unchecked	Unchecked	Checked	Unchecked	Unchecked	No	Checked	Checked	Checked	Unchecked	Unchecked	Unchecked	No	0	Yes	No	No	Yes	No	No	Unchecked	Unchecked	Unchecked	Unchecked	Unchecked	Unchecked	Checked	No	No	82	0	0	1
394	85	Male	32.14	Not specified	Not Specified	No	No	No	No	No	Yes	Yes	Yes	Unchecked	Unchecked	Unchecked	Checked	Unchecked	Unchecked	No	Checked	Checked	Checked	Unchecked	Unchecked	Unchecked	No	6	Yes	Yes	Yes		Yes	Yes	Unchecked	Unchecked	Unchecked	Unchecked	Checked	Checked	Checked	No	No	82	10.0215	10.25	11
395	60	Female	23.27	Black	HISPANIC OR LATINO OR SPANISH ORIGIN	No	No	No	HFrEF (EF<50%)	Yes	No	Yes	Yes	Unchecked	Unchecked	Unchecked	Unchecked	Unchecked	Checked	No	Checked	Checked	Checked	Unchecked	Unchecked	Unchecked	Yes	7	Yes	No	No	Yes	No	No	Unchecked	Unchecked	Checked	Unchecked	Unchecked	Unchecked	Checked	Yes	No	56.8	0	0	16
396	55	Female	34.87	Other	HISPANIC OR LATINO OR SPANISH ORIGIN	No	No	No	No	No	No	Yes	Yes	Unchecked	Unchecked	Unchecked	Checked	Unchecked	Unchecked	No	Checked	Checked	Checked	Unchecked	Unchecked	Unchecked	Yes	4	Yes	No	No	Yes	No	No	Unchecked	Unchecked	Unchecked	Checked	Checked	Unchecked	Checked	No	No	69.9	0	0	8
397	75	Female	22.94	White	NOT HISPANIC OR LATINO OR SPANISH ORIGIN	Former Smoker	No	No	No	No	No	No	No	Checked	Unchecked	Unchecked	Unchecked	Checked	Unchecked	No	Unchecked	Checked	Checked	Unchecked	Unchecked	Unchecked	No	6	Yes	No	No	Yes	No	Yes	Unchecked	Checked	Unchecked	Unchecked	Unchecked	Checked	Checked	No	No	54.3	0	0	23
398	77	Male	21.83	Not specified	Not Specified	No	No	No	No	No	No	No	No	Unchecked	Unchecked	Unchecked	Checked	Unchecked	Unchecked	No	Unchecked	Checked	Checked	Unchecked	Unchecked	Unchecked	No	0	Yes	Yes	Yes		Yes	Yes	Unchecked	Unchecked	Checked	Unchecked	Checked	Unchecked	Unchecked	No	No	77.2	12.0646	15.7993	16
399	88	Male	24.24	Other	HISPANIC OR LATINO OR SPANISH ORIGIN	No	No	No	No	No	Yes	Yes	Yes	Unchecked	Unchecked	Unchecked	Unchecked	Checked	Unchecked	No	Checked	Checked	Checked	Unchecked	Unchecked	Unchecked	Yes	13	Yes	No	No	Yes	No	No	Unchecked	Unchecked	Unchecked	Unchecked	Unchecked	Unchecked	Checked	No	No	69.9	0	0	3
400	47	Male	22.3	Other	HISPANIC OR LATINO OR SPANISH ORIGIN	No	No	No	HFrEF (EF<50%)	No	No	Yes	No	Unchecked	Unchecked	Unchecked	Unchecked	Unchecked	Checked	No	Checked	Checked	Checked	Unchecked	Unchecked	Unchecked	Yes	8	Yes	No	No	Yes	No	No	Unchecked	Unchecked	Unchecked	Unchecked	Unchecked	Checked	Checked	Yes	No	73.4	0	0	5
401	63	Male	24.99	White	HISPANIC OR LATINO OR SPANISH ORIGIN	Former Smoker	No	No	No	No	No	Yes	No	Unchecked	Unchecked	Unchecked	Unchecked	Unchecked	Checked	No	Checked	Checked	Checked	Unchecked	Unchecked	Unchecked	No	10	Yes	No	No	Yes	No	No	Unchecked	Unchecked	Unchecked	Unchecked	Unchecked	Unchecked	Checked	Yes	No	77.2	0	0	6
402	32	Female	22.22	Black	HISPANIC OR LATINO OR SPANISH ORIGIN	No	No	No	No	No	No	No	No	Unchecked	Unchecked	Unchecked	Checked	Unchecked	Unchecked	No	Checked	Checked	Checked	Unchecked	Unchecked	Unchecked	No	0	Yes	No	No	Yes	No	No	Unchecked	Unchecked	Unchecked	Unchecked	Unchecked	Unchecked	Checked	No	No	56.8	0	0	8
403	63	Female	18.73	Other	HISPANIC OR LATINO OR SPANISH ORIGIN	No	No	Yes	No	No	Yes	Yes	No	Unchecked	Unchecked	Unchecked	Checked	Unchecked	Unchecked	No	Checked	Checked	Checked	Unchecked	Unchecked	Unchecked	Yes	10	Yes	No	No	Yes	No	No	Unchecked	Unchecked	Unchecked	Unchecked	Unchecked	Unchecked	Checked	No	No	40.8	0	0	6
404	64	Male	33.35	Other	HISPANIC OR LATINO OR SPANISH ORIGIN	No	No	No	No	No	No	Yes	Yes	Unchecked	Unchecked	Unchecked	Checked	Unchecked	Unchecked	No	Checked	Checked	Checked	Unchecked	Unchecked	Unchecked	Yes	3	Yes	No	No	Yes	No	No	Unchecked	Unchecked	Unchecked	Unchecked	Unchecked	Unchecked	Checked	No	No	82	0	0	1
405	40	Male	52.52	Other	HISPANIC OR LATINO OR SPANISH ORIGIN	No	No	No	No	No	No	No	No	Unchecked	Unchecked	Unchecked	Checked	Unchecked	Unchecked	No	Checked	Checked	Checked	Unchecked	Unchecked	Unchecked	No	2	Yes	No	No	Yes	No	No	Unchecked	Unchecked	Unchecked	Unchecked	Unchecked	Unchecked	Checked	No	No	82	0	0	10
406	92	Female	22.69	White	HISPANIC OR LATINO OR SPANISH ORIGIN	Former Smoker	No	Yes	HFrEF (EF<50%)	No	Yes	Yes	Yes	Checked	Unchecked	Unchecked	Checked	Unchecked	Unchecked	No	Checked	Checked	Unchecked	Checked	Unchecked	Checked	Yes	19	Yes	No	No	Yes	No	Yes	Unchecked	Unchecked	Unchecked	Unchecked	Unchecked	Unchecked	Unchecked	No	No	69.9	0	0	7
407	75	Male	19.28	Black	NOT HISPANIC OR LATINO OR SPANISH ORIGIN	No	No	No	No	No	Yes	No	Yes	Unchecked	Unchecked	Unchecked	Checked	Unchecked	Unchecked	No	Checked	Checked	Checked	Unchecked	Unchecked	Unchecked	Yes	20	Yes	No	No	Yes	No	No	Unchecked	Unchecked	Unchecked	Unchecked	Unchecked	Unchecked	Checked	No	No	82	0	0	4
408	73	Female	24.21	Other	HISPANIC OR LATINO OR SPANISH ORIGIN	No	No	No	No	No	No	Yes	No	Unchecked	Unchecked	Unchecked	Unchecked	Checked	Unchecked	No	Checked	Checked	Checked	Unchecked	Unchecked	Unchecked	No	2	Yes	No	No	Yes	No	No	Unchecked	Unchecked	Unchecked	Unchecked	Unchecked	Unchecked	Checked	No	No	77.2	0	0	1
409	91	Female	36.16	Black	HISPANIC OR LATINO OR SPANISH ORIGIN	No	No	Yes	No	No	No	Yes	Yes	Unchecked	Unchecked	Unchecked	Checked	Unchecked	Unchecked	No	Checked	Checked	Checked	Unchecked	Unchecked	Unchecked	No	7	Yes	No	Yes		No	No	Unchecked	Unchecked	Checked	Unchecked	Unchecked	Checked	Checked	No	No	56.8	0	0	3
410	72	Female	36.33	Black	HISPANIC OR LATINO OR SPANISH ORIGIN	Former Smoker	No	Yes	HFpEF	No	Yes	Yes	Yes	Checked	Unchecked	Unchecked	Checked	Unchecked	Unchecked	No	Checked	Checked	Checked	Unchecked	Unchecked	Unchecked	Yes	6	Yes	Yes	Yes		Yes	Yes	Unchecked	Unchecked	Checked	Unchecked	Checked	Checked	Checked	Yes	No	66.2	19.0278	12.0153	21
411	78	Male	24.76	Other	NOT HISPANIC OR LATINO OR SPANISH ORIGIN	No	No	No	No	No	No	Yes	No	Unchecked	Unchecked	Unchecked	Checked	Unchecked	Unchecked	No	Checked	Checked	Checked	Unchecked	Unchecked	Unchecked	No	8	Yes	No	No	Yes	No	No	Unchecked	Unchecked	Unchecked	Unchecked	Unchecked	Unchecked	Checked	No	No	82.3	0	0	5
412	34	Male	33.67	White	NOT HISPANIC OR LATINO OR SPANISH ORIGIN	Former Smoker	No	No	No	No	Yes	Yes	No	Unchecked	Checked	Unchecked	Checked	Unchecked	Unchecked	Yes	Checked	Checked	Checked	Unchecked	Unchecked	Unchecked	No	7	Yes	Yes	No	Yes	Yes	Yes	Unchecked	Unchecked	Unchecked	Unchecked	Checked	Checked	Checked	Yes	No	91	10.6903	10.516	15
413	68	Female	28.7	White	HISPANIC OR LATINO OR SPANISH ORIGIN	No	No	No	No	No	No	Yes	Yes	Unchecked	Unchecked	Unchecked	Checked	Unchecked	Unchecked	No	Checked	Checked	Checked	Unchecked	Unchecked	Unchecked	Yes	4	Yes	No	No	Yes	No	No	Unchecked	Unchecked	Unchecked	Unchecked	Unchecked	Unchecked	Checked	No	No	77.2	0	0	2
414	79	Female	13.57	Black	NOT HISPANIC OR LATINO OR SPANISH ORIGIN	Former Smoker	No	No	No	No	No	No	No	Unchecked	Unchecked	Unchecked	Checked	Unchecked	Unchecked	Yes	Checked	Checked	Checked	Unchecked	Unchecked	Unchecked	No	7	Yes	No	Yes		No	No	Unchecked	Unchecked	Unchecked	Unchecked	Checked	Unchecked	Checked	No	No	67.4	0	0	10
415	51	Female	40.32	White	HISPANIC OR LATINO OR SPANISH ORIGIN	No	No	Yes	No	No	Yes	Yes	Yes	Unchecked	Checked	Unchecked	Checked	Unchecked	Unchecked	No	Checked	Checked	Unchecked	Unchecked	Checked	Unchecked	Yes	10	Yes	No	No	Yes	No	No	Unchecked	Unchecked	Unchecked	Unchecked	Unchecked	Unchecked	Checked	No	No	73.4	0	0	1
416	62	Male	27.27	Not specified	HISPANIC OR LATINO OR SPANISH ORIGIN	No	No	No	No	No	No	No	Yes	Unchecked	Checked	Unchecked	Checked	Unchecked	Unchecked	No	Checked	Checked	Checked	Unchecked	Unchecked	Unchecked	Yes	6	Yes	No	No	Yes	No	No	Unchecked	Unchecked	Unchecked	Unchecked	Unchecked	Unchecked	Checked	No	No	82	0	0	15
417	65	Male	21.97	Other	HISPANIC OR LATINO OR SPANISH ORIGIN	No	No	No	No	No	Yes	No	Yes	Unchecked	Unchecked	Unchecked	Checked	Unchecked	Unchecked	No	Checked	Checked	Checked	Unchecked	Unchecked	Unchecked	Yes	6	Yes	Yes	No	Yes	Yes	Yes	Unchecked	Unchecked	Unchecked	Unchecked	Unchecked	Unchecked	Checked	No	No	62.7	8.66042	7.43958	19
418	70	Female	20.94	White	HISPANIC OR LATINO OR SPANISH ORIGIN	No	No	No	No	No	No	No	Yes	Unchecked	Unchecked	Unchecked	Checked	Unchecked	Unchecked	No	Checked	Checked	Checked	Unchecked	Unchecked	Unchecked	No	4	Yes	No	No	Yes	No	No	Unchecked	Unchecked	Unchecked	Unchecked	Unchecked	Unchecked	Checked	No	No	77.2	0	0	1
419	69	Male	27.38	Black	HISPANIC OR LATINO OR SPANISH ORIGIN	No	No	No	No	No	No	Yes	No	Unchecked	Checked	Unchecked	Checked	Unchecked	Unchecked	No	Unchecked	Checked	Checked	Unchecked	Unchecked	Unchecked	No	7	Yes	Yes	Yes		Yes	Yes	Unchecked	Unchecked	Unchecked	Unchecked	Checked	Checked	Checked	No	No	59.1	1.32708	1.31458	27
420	68	Female	19.39	Not specified	HISPANIC OR LATINO OR SPANISH ORIGIN	Former Smoker	No	No	No	No	Yes	Yes	No	Unchecked	Unchecked	Unchecked	Checked	Unchecked	Unchecked	No	Checked	Checked	Checked	Unchecked	Unchecked	Unchecked	Yes	20	Yes	No	Yes		No	No	Unchecked	Unchecked	Unchecked	Unchecked	Unchecked	Unchecked	Checked	No	No	77.2	0	0	5
421	58	Female	22.67	White	NOT HISPANIC OR LATINO OR SPANISH ORIGIN	No	No	No	No	No	No	No	No	Unchecked	Unchecked	Unchecked	Checked	Unchecked	Unchecked	No	Checked	Checked	Checked	Unchecked	Unchecked	Unchecked	No	0	Yes	Yes	No	Yes	Yes	Yes	Checked	Unchecked	Unchecked	Unchecked	Checked	Checked	Checked	No	No	51.4	15.2389	13.9132	29
422	51	Female	38.44	Not specified	NOT HISPANIC OR LATINO OR SPANISH ORIGIN	No	No	No	No	No	No	No	No	Unchecked	Unchecked	Unchecked	Checked	Unchecked	Unchecked	No	Checked	Checked	Checked	Unchecked	Unchecked	Unchecked	No	1	Yes	No	No	Yes	No	Yes	Unchecked	Unchecked	Unchecked	Unchecked	Unchecked	Unchecked	Checked	No	No	22.6	0	0	6
423	55	Male	25.27	Black	Not Specified	Active Smoker	No	No	No	No	No	No	No	Unchecked	Unchecked	Unchecked	Checked	Unchecked	Unchecked	No	Checked	Checked	Checked	Unchecked	Unchecked	Unchecked	No	3	Yes	No	No	Yes	No	No	Unchecked	Unchecked	Unchecked	Unchecked	Unchecked	Unchecked	Checked	No	No	77.2	0	0	5
424	80	Male	25.97	Other	HISPANIC OR LATINO OR SPANISH ORIGIN	No	No	Yes	No	No	Yes	Yes	Yes	Unchecked	Unchecked	Unchecked	Checked	Unchecked	Unchecked	No	Checked	Checked	Checked	Unchecked	Unchecked	Unchecked	Yes	9	Yes	No	No	Yes	No	No	Unchecked	Unchecked	Unchecked	Unchecked	Unchecked	Unchecked	Checked	No	No	82	0	0	1
425	69	Female	26.7	Other	HISPANIC OR LATINO OR SPANISH ORIGIN	No	No	No	No	No	No	Yes	No	Unchecked	Unchecked	Unchecked	Checked	Unchecked	Unchecked	No	Checked	Checked	Checked	Unchecked	Unchecked	Unchecked	No	2	Yes	No	No	Yes	No	No	Unchecked	Unchecked	Unchecked	Unchecked	Unchecked	Unchecked	Checked	No	No	77.2	0	0	1
426	60	Male	27.36	Other	HISPANIC OR LATINO OR SPANISH ORIGIN	No	No	No	No	No	Yes	Yes	Yes	Unchecked	Unchecked	Unchecked	Checked	Unchecked	Unchecked	No	Checked	Checked	Checked	Unchecked	Unchecked	Unchecked	Yes	15	Yes	No	No	Yes	No	No	Unchecked	Unchecked	Unchecked	Unchecked	Unchecked	Unchecked	Checked	No	No	77.2	0	0	5
427	89	Male	22.79	Other	NOT HISPANIC OR LATINO OR SPANISH ORIGIN	Former Smoker	No	No	No	Yes	No	No	No	Unchecked	Unchecked	Unchecked	Checked	Unchecked	Unchecked	No	Unchecked	Checked	Checked	Unchecked	Unchecked	Unchecked	Yes	14	Yes	No	Yes		No	Yes	Unchecked	Unchecked	Unchecked	Unchecked	Unchecked	Unchecked	Checked	No	No	82	0	0	2
428	57	Male	27.99	Other	Not Specified	Former Smoker	No	Yes	HFrEF (EF<50%)	No	No	No	No	Unchecked	Unchecked	Unchecked	Unchecked	Unchecked	Checked	No	Checked	Checked	Checked	Unchecked	Unchecked	Unchecked	No	13	Yes	No	No	Yes	No	No	Unchecked	Unchecked	Unchecked	Unchecked	Unchecked	Unchecked	Checked	Yes	No	40.3	0	0	34
429	29	Male	41.33	Not specified	NOT HISPANIC OR LATINO OR SPANISH ORIGIN	No	No	No	No	No	No	No	No	Unchecked	Unchecked	Checked	Checked	Unchecked	Unchecked	No	Unchecked	Checked	Checked	Unchecked	Unchecked	Unchecked	No	3	Yes	No	No	Yes	No	No	Unchecked	Unchecked	Unchecked	Unchecked	Unchecked	Checked	Checked	No	No	77.2	0	0	10
430	52	Male	28.27	White	Not Specified	Former Smoker	No	No	No	No	Yes	Yes	No	Unchecked	Unchecked	Unchecked	Checked	Unchecked	Unchecked	No	Unchecked	Checked	Checked	Unchecked	Unchecked	Unchecked	No	3	Yes	No	No	Yes	No	No	Unchecked	Unchecked	Unchecked	Unchecked	Unchecked	Unchecked	Checked	No	No	73.6	0	0	23
431	51	Female	34.57	Black	HISPANIC OR LATINO OR SPANISH ORIGIN	No	No	No	No	No	No	Yes	Yes	Unchecked	Unchecked	Unchecked	Unchecked	Unchecked	Checked	No	Checked	Checked	Checked	Unchecked	Unchecked	Unchecked	Yes	5	Yes	No	No	Yes	No	No	Unchecked	Unchecked	Unchecked	Unchecked	Unchecked	Unchecked	Unchecked	Yes	No	82	0	0	8
432	57	Female	33.38	Other	HISPANIC OR LATINO OR SPANISH ORIGIN	No	No	Yes	HFrEF (EF<50%)	Yes	Yes	Yes	Yes	Unchecked	Unchecked	Unchecked	Unchecked	Unchecked	Checked	No	Checked	Checked	Checked	Unchecked	Unchecked	Unchecked	Yes	6	Yes	No	Yes		No	No	Unchecked	Unchecked	Unchecked	Unchecked	Unchecked	Unchecked	Checked	Yes	No	51.6	0	0	2
433	45	Male	38.74	Black	NOT HISPANIC OR LATINO OR SPANISH ORIGIN	No	No	No	No	No	No	No	No	Unchecked	Unchecked	Unchecked	Checked	Unchecked	Unchecked	No	Checked	Checked	Checked	Unchecked	Unchecked	Unchecked	No	0	Yes	No	No	Yes	No	No	Unchecked	Unchecked	Unchecked	Unchecked	Unchecked	Unchecked	Checked	No	No	11.7	0	0	9
434	74	Male	35.69	White	NOT HISPANIC OR LATINO OR SPANISH ORIGIN	Former Smoker	No	No	No	No	Yes	No	Yes	Unchecked	Checked	Checked	Checked	Unchecked	Unchecked	No	Checked	Checked	Checked	Unchecked	Unchecked	Unchecked	Yes	7	Yes	No	No	Yes	No	No	Unchecked	Unchecked	Unchecked	Unchecked	Unchecked	Unchecked	Checked	No	No	82	0	0	6
435	82	Male	17.57	Not specified	Not Specified	No	No	No	No	No	Yes	Yes	No	Unchecked	Unchecked	Unchecked	Unchecked	Unchecked	Checked	No	Checked	Checked	Checked	Unchecked	Unchecked	Unchecked	Yes	6	Yes	No	No	Yes	No	No	Unchecked	Unchecked	Unchecked	Unchecked	Unchecked	Unchecked	Checked	No	No	82	0	0	4
436	89	Male	39.84	White	HISPANIC OR LATINO OR SPANISH ORIGIN	No	No	Yes	No	No	Yes	Yes	Yes	Unchecked	Unchecked	Unchecked	Unchecked	Checked	Unchecked	No	Checked	Checked	Checked	Unchecked	Unchecked	Unchecked	Yes	11	Yes	No	Yes		No	No	Unchecked	Unchecked	Unchecked	Unchecked	Unchecked	Checked	Checked	No	No	77.2	0	0	10
437	83	Male	26.19	Other	HISPANIC OR LATINO OR SPANISH ORIGIN	Former Smoker	No	Yes	No	Yes	Yes	Yes	No	Unchecked	Checked	Unchecked	Checked	Unchecked	Unchecked	No	Checked	Checked	Checked	Unchecked	Unchecked	Unchecked	Yes	18	Yes	No	No	Yes	No	Yes	Unchecked	Unchecked	Unchecked	Unchecked	Unchecked	Checked	Checked	No	No	69.9	0	0	23
438	53	Female	33.85	Black	Not Specified	No	No	No	No	No	No	Yes	No	Unchecked	Unchecked	Unchecked	Checked	Unchecked	Unchecked	No	Checked	Checked	Checked	Unchecked	Unchecked	Unchecked	No	8	Yes	No	No	Yes	No	No	Unchecked	Unchecked	Unchecked	Unchecked	Unchecked	Unchecked	Checked	No	No	73.5	0	0	5
439	57	Female	28.59	Black	HISPANIC OR LATINO OR SPANISH ORIGIN	No	No	No	No	No	Yes	No	Yes	Unchecked	Checked	Unchecked	Unchecked	Unchecked	Checked	No	Checked	Checked	Checked	Unchecked	Unchecked	Unchecked	Yes	17	Yes	No	No	Yes	No	No	Unchecked	Unchecked	Unchecked	Unchecked	Unchecked	Unchecked	Checked	Yes	No	74	0	0	5
440	52	Male	30.33	Other	HISPANIC OR LATINO OR SPANISH ORIGIN	Former Smoker	No	No	No	No	Yes	Yes	Yes	Unchecked	Unchecked	Unchecked	Checked	Unchecked	Unchecked	No	Checked	Checked	Checked	Unchecked	Unchecked	Unchecked	Yes	6	Yes	Yes	No	Yes	Yes	Yes	Unchecked	Checked	Checked	Unchecked	Checked	Checked	Checked	No	No	73.6	11.959	10.891	33
441	81	Female	23.63	Black	Not Specified	No	No	No	No	No	No	Yes	No	Unchecked	Unchecked	Unchecked	Checked	Unchecked	Unchecked	No	Checked	Checked	Checked	Unchecked	Unchecked	Unchecked	No	1	Yes	No	No	Yes	No	No	Unchecked	Unchecked	Unchecked	Unchecked	Unchecked	Unchecked	Checked	No	No	82	0	0	7
442	62	Male	28.65	Not specified	Not Specified	Former Smoker	No	No	No	Yes	Yes	Yes	Yes	Unchecked	Unchecked	Unchecked	Unchecked	Checked	Unchecked	No	Checked	Unchecked	Unchecked	Unchecked	Unchecked	Checked	Yes	23	Yes	No	No	Yes	No	No	Unchecked	Unchecked	Unchecked	Unchecked	Unchecked	Checked	Checked	No	No	82.7	0	0	22
443	69	Female	32.76	Black	HISPANIC OR LATINO OR SPANISH ORIGIN	No	No	No	No	No	No	Yes	Yes	Unchecked	Unchecked	Unchecked	Checked	Unchecked	Unchecked	No	Checked	Checked	Checked	Unchecked	Unchecked	Unchecked	Yes	5	Yes	Yes	Yes		Yes	Yes	Unchecked	Unchecked	Unchecked	Unchecked	Checked	Checked	Unchecked	Yes	No	82	12.0583	12.1153	14
444	35	Female	45.42	Not specified	Not Specified	No	No	No	No	No	No	No	No	Unchecked	Unchecked	Unchecked	Checked	Unchecked	Unchecked	No	Checked	Checked	Checked	Unchecked	Unchecked	Unchecked	No	0	Yes	No	No	Yes	No	No	Unchecked	Unchecked	Unchecked	Unchecked	Unchecked	Unchecked	Checked	No	No	77.2	0	0	8
445	22	Female	20.6	White	NOT HISPANIC OR LATINO OR SPANISH ORIGIN	No	No	No	No	No	No	No	No	Unchecked	Unchecked	Unchecked	Checked	Unchecked	Unchecked	No	Checked	Checked	Unchecked	Unchecked	Checked	Checked	No	13	Yes	No	No	Yes	No	Yes	Unchecked	Unchecked	Unchecked	Unchecked	Unchecked	Unchecked	Checked	No	No	38.9	0	0	4
446	37	Male	42.36	Black	NOT HISPANIC OR LATINO OR SPANISH ORIGIN	No	No	No	No	No	Yes	No	No	Unchecked	Unchecked	Unchecked	Checked	Unchecked	Unchecked	No	Checked	Checked	Checked	Unchecked	Unchecked	Unchecked	No	2	Yes	No	No	Yes	No	No	Unchecked	Unchecked	Unchecked	Unchecked	Unchecked	Unchecked	Checked	No	No	91	0	0	6
447	68	Male	24.51	Asian	NOT HISPANIC OR LATINO OR SPANISH ORIGIN	Former Smoker	No	Yes	HFrEF (EF<50%)	No	Yes	Yes	Yes	Unchecked	Unchecked	Unchecked	Unchecked	Unchecked	Checked	No	Checked	Unchecked	Unchecked	Unchecked	Unchecked	Checked	Yes	8	Yes	No	No	Yes	No	No	Unchecked	Unchecked	Unchecked	Unchecked	Unchecked	Unchecked	Checked	Yes	No	41.7	0	0	21
448	76	Female	44.32	Other	HISPANIC OR LATINO OR SPANISH ORIGIN	Former Smoker	No	No	No	No	No	Yes	No	Unchecked	Checked	Unchecked	Checked	Unchecked	Unchecked	No	Checked	Checked	Unchecked	Unchecked	Checked	Checked	Yes	15	Yes	Yes	Yes		Yes	Yes	Unchecked	Unchecked	Unchecked	Unchecked	Unchecked	Unchecked	Checked	No	No	69.9	5.71736	5.65694	8
449	87	Female	25.73	Other	HISPANIC OR LATINO OR SPANISH ORIGIN	Former Smoker	No	No	HFpEF	No	No	Yes	Yes	Unchecked	Unchecked	Unchecked	Unchecked	Checked	Unchecked	No	Checked	Checked	Checked	Unchecked	Unchecked	Unchecked	No	5	Yes	No	Yes		No	Yes	Unchecked	Unchecked	Unchecked	Unchecked	Unchecked	Unchecked	Checked	No	No	77.2	0	0	7
450	34	Male	27.89	White	NOT HISPANIC OR LATINO OR SPANISH ORIGIN	No	No	No	No	No	No	No	No	Unchecked	Unchecked	Unchecked	Checked	Unchecked	Unchecked	No	Checked	Checked	Checked	Unchecked	Unchecked	Unchecked	No	0	Yes	No	No	Yes	No	No	Unchecked	Unchecked	Unchecked	Unchecked	Unchecked	Unchecked	Checked	No	No	56.8	0	0	2
451	60	Female	34.57	Black	HISPANIC OR LATINO OR SPANISH ORIGIN	No	No	No	No	No	Yes	Yes	No	Unchecked	Unchecked	Unchecked	Checked	Unchecked	Unchecked	No	Checked	Checked	Checked	Unchecked	Unchecked	Unchecked	No	6	Yes	No	No	Yes	No	No	Unchecked	Unchecked	Unchecked	Unchecked	Unchecked	Unchecked	Checked	No	No	77.2	0	0	5
452	68	Female	30.78	Other	HISPANIC OR LATINO OR SPANISH ORIGIN	No	No	No	No	No	Yes	Yes	Yes	Unchecked	Unchecked	Unchecked	Checked	Unchecked	Unchecked	No	Checked	Checked	Checked	Unchecked	Unchecked	Unchecked	Yes	6	Yes	No	No	Yes	No	No	Unchecked	Unchecked	Unchecked	Unchecked	Unchecked	Unchecked	Checked	No	No	69.9	0	0	8
453	70	Male	21.69	Black	NOT HISPANIC OR LATINO OR SPANISH ORIGIN	Former Smoker	No	Yes	No	No	Yes	Yes	Yes	Checked	Unchecked	Unchecked	Checked	Unchecked	Unchecked	No	Checked	Checked	Checked	Unchecked	Unchecked	Unchecked	No	0	Yes	No	No	Yes	No	No	Unchecked	Unchecked	Unchecked	Unchecked	Unchecked	Unchecked	Checked	No	No	80.6	0	0	4
454	41	Male	44.2	Black	HISPANIC OR LATINO OR SPANISH ORIGIN	No	No	No	No	No	No	Yes	No	Unchecked	Unchecked	Unchecked	Checked	Unchecked	Unchecked	No	Checked	Checked	Checked	Unchecked	Unchecked	Unchecked	No	0	Yes	No	No	Yes	No	No	Unchecked	Unchecked	Unchecked	Unchecked	Unchecked	Checked	Checked	No	No	67.4	0	0	7
455	84	Female	24.91	Other	HISPANIC OR LATINO OR SPANISH ORIGIN	No	No	No	No	No	Yes	Yes	Yes	Unchecked	Unchecked	Unchecked	Unchecked	Unchecked	Checked	No	Checked	Checked	Unchecked	Checked	Unchecked	Unchecked	Yes	11	Yes	No	No	Yes	No	No	Unchecked	Unchecked	Unchecked	Unchecked	Unchecked	Unchecked	Checked	Yes	No	77.2	0	0	3
456	39	Male	27.41	Black	HISPANIC OR LATINO OR SPANISH ORIGIN	No	No	No	No	No	No	No	No	Unchecked	Unchecked	Unchecked	Checked	Unchecked	Unchecked	No	Checked	Checked	Checked	Unchecked	Unchecked	Unchecked	No	0	Yes	No	No	Yes	No	No	Unchecked	Unchecked	Unchecked	Unchecked	Unchecked	Unchecked	Checked	No	No	67.4	0	0	8
457	75	Female	28.32	Not specified	HISPANIC OR LATINO OR SPANISH ORIGIN	No	No	Yes	HFrEF (EF<50%)	No	Yes	Yes	Yes	Unchecked	Unchecked	Unchecked	Unchecked	Unchecked	Checked	No	Checked	Checked	Checked	Unchecked	Unchecked	Unchecked	Yes	11	Yes	No	Yes		No	No	Unchecked	Unchecked	Unchecked	Unchecked	Unchecked	Unchecked	Checked	Yes	No	77.2	0	0	4
458	83	Male	25.64	Other	HISPANIC OR LATINO OR SPANISH ORIGIN	No	No	No	No	No	No	Yes	No	Unchecked	Unchecked	Unchecked	Checked	Unchecked	Unchecked	No	Checked	Checked	Checked	Unchecked	Unchecked	Unchecked	No	6	Yes	No	No	Yes	No	No	Unchecked	Unchecked	Unchecked	Unchecked	Unchecked	Unchecked	Checked	No	No	77.2	0	0	24
459	48	Male	26.12	Not specified	Not Specified	Former Smoker	No	No	No	No	No	Yes	No	Unchecked	Unchecked	Unchecked	Checked	Unchecked	Unchecked	No	Checked	Checked	Checked	Unchecked	Unchecked	Unchecked	No	0	Yes	Yes	No	Yes	Yes	Yes	Unchecked	Unchecked	Unchecked	Unchecked	Unchecked	Checked	Checked	No	No	77.2	14.5736	13.1222	20
460	63	Male	35.36	Other	HISPANIC OR LATINO OR SPANISH ORIGIN	No	No	No	No	No	Yes	No	No	Unchecked	Unchecked	Unchecked	Checked	Unchecked	Unchecked	No	Checked	Checked	Checked	Unchecked	Unchecked	Unchecked	No	1	Yes	Yes	Yes		Yes	Yes	Unchecked	Unchecked	Unchecked	Unchecked	Unchecked	Checked	Checked	Yes	No	54.3	7.49444	7.45694	9
461	60	Female	32.36	Other	HISPANIC OR LATINO OR SPANISH ORIGIN	No	No	Yes	HFpEF	No	No	Yes	Yes	Unchecked	Unchecked	Checked	Checked	Unchecked	Unchecked	No	Checked	Checked	Checked	Unchecked	Unchecked	Unchecked	Yes	16	Yes	No	No	Yes	No	No	Unchecked	Unchecked	Unchecked	Unchecked	Unchecked	Unchecked	Checked	No	No	87	0	0	12
462	66	Female	20.67	Other	HISPANIC OR LATINO OR SPANISH ORIGIN	Former Smoker	No	Yes	HFrEF (EF<50%)	No	Yes	Yes	No	Checked	Unchecked	Unchecked	Unchecked	Checked	Unchecked	No	Checked	Unchecked	Unchecked	Unchecked	Unchecked	Checked	Yes	10	Yes	Yes	Yes		Yes	Yes	Unchecked	Unchecked	Unchecked	Unchecked	Unchecked	Checked	Checked	No	No	69.9	25.6396	26.7806	27
463	61	Female	35.91	Black	Not Specified	No	No	No	No	No	No	Yes	No	Unchecked	Unchecked	Unchecked	Checked	Unchecked	Unchecked	No	Checked	Checked	Checked	Unchecked	Unchecked	Unchecked	No	2	Yes	No	No	Yes	No	No	Unchecked	Unchecked	Unchecked	Unchecked	Unchecked	Unchecked	Checked	No	No	80.6	0	0	6
464	69	Male	30.9	Black	Not Specified	Active Smoker	No	Yes	No	No	No	Yes	Yes	Unchecked	Unchecked	Unchecked	Checked	Unchecked	Unchecked	No	Checked	Checked	Checked	Unchecked	Unchecked	Unchecked	No	4	Yes	No	No	Yes	No	No	Unchecked	Unchecked	Unchecked	Unchecked	Unchecked	Checked	Checked	No	No	77.2	0	0	1
465	66	Male	21.84	Other	HISPANIC OR LATINO OR SPANISH ORIGIN	No	No	No	No	No	Yes	Yes	Yes	Unchecked	Unchecked	Unchecked	Checked	Unchecked	Unchecked	No	Checked	Unchecked	Unchecked	Unchecked	Unchecked	Checked	Yes	22	Yes	No	No	Yes	No	No	Unchecked	Unchecked	Unchecked	Unchecked	Unchecked	Checked	Checked	No	No	82	0	0	10
466	90	Male	29.64	White	Not Specified	No	No	Yes	No	No	Yes	Yes	Yes	Unchecked	Unchecked	Unchecked	Checked	Unchecked	Unchecked	No	Checked	Checked	Checked	Unchecked	Unchecked	Unchecked	Yes	17	Yes	No	No	Yes	No	No	Unchecked	Unchecked	Unchecked	Unchecked	Unchecked	Unchecked	Checked	No	No	77.2	0	0	4
467	78	Male	29.33	Other	HISPANIC OR LATINO OR SPANISH ORIGIN	No	No	Yes	No	Yes	Yes	Yes	No	Unchecked	Unchecked	Unchecked	Checked	Unchecked	Unchecked	No	Checked	Checked	Checked	Unchecked	Unchecked	Unchecked	No	9	Yes	No	Yes		No	Yes	Unchecked	Unchecked	Unchecked	Unchecked	Unchecked	Checked	Checked	No	No	77.2	0	0	9
468	82	Male	34.75	White	NOT HISPANIC OR LATINO OR SPANISH ORIGIN	Former Smoker	No	Yes	No	No	No	Yes	Yes	Unchecked	Unchecked	Unchecked	Checked	Unchecked	Unchecked	No	Checked	Checked	Checked	Unchecked	Unchecked	Unchecked	Yes	14	Yes	No	No	Yes	No	No	Unchecked	Unchecked	Unchecked	Unchecked	Unchecked	Unchecked	Checked	No	No	39.9	0	0	7
469	90	Male	30.31	Not specified	Not Specified	Former Smoker	No	Yes	HFpEF	Yes	No	Yes	Yes	Checked	Unchecked	Unchecked	Checked	Unchecked	Unchecked	No	Checked	Checked	Checked	Unchecked	Unchecked	Unchecked	Yes	14	Yes	No	No	Yes	No	No	Unchecked	Unchecked	Unchecked	Unchecked	Unchecked	Unchecked	Checked	No	No	73.6	0	0	2
470	72	Male	22.17	Not specified	NOT HISPANIC OR LATINO OR SPANISH ORIGIN	No	No	No	No	No	No	No	No	Unchecked	Unchecked	Unchecked	Checked	Unchecked	Unchecked	No	Checked	Checked	Checked	Unchecked	Unchecked	Unchecked	No	3	Yes	Yes	Yes		Yes	Yes	Unchecked	Unchecked	Unchecked	Unchecked	Checked	Checked	Checked	Yes	No	43.7	3.17778	3.24583	8
471	71	Male	33.18	Black	Not Specified	No	No	Yes	HFrEF (EF<50%)	No	Yes	Yes	No	Checked	Unchecked	Unchecked	Checked	Unchecked	Unchecked	No	Checked	Checked	Unchecked	Unchecked	Checked	Unchecked	Yes	13	Yes	Yes	Yes		Yes	Yes	Unchecked	Unchecked	Checked	Unchecked	Unchecked	Checked	Checked	No	No	82	2.87778	2.92917	4
472	81	Female	27.6	White	HISPANIC OR LATINO OR SPANISH ORIGIN	No	No	No	No	No	Yes	Yes	No	Unchecked	Unchecked	Unchecked	Checked	Unchecked	Unchecked	No	Checked	Checked	Checked	Unchecked	Unchecked	Unchecked	Yes	4	Yes	No	No	Yes	No	No	Unchecked	Unchecked	Unchecked	Unchecked	Unchecked	Unchecked	Checked	No	No	77.2	0	0	1
473	33	Male	45.07	Other	HISPANIC OR LATINO OR SPANISH ORIGIN	No	No	No	No	No	Yes	No	No	Unchecked	Unchecked	Checked	Checked	Unchecked	Unchecked	No	Checked	Checked	Checked	Unchecked	Unchecked	Unchecked	No	0	Yes	No	No	Yes	No	No	Unchecked	Unchecked	Unchecked	Unchecked	Unchecked	Unchecked	Checked	No	No	67.4	0	0	6
474	71	Male	26.96	Not specified	Not Specified	No	No	No	No	No	Yes	Yes	Yes	Unchecked	Unchecked	Unchecked	Checked	Unchecked	Unchecked	No	Checked	Checked	Checked	Unchecked	Unchecked	Unchecked	Yes	7	Yes	No	No	Yes	No	No	Unchecked	Unchecked	Unchecked	Unchecked	Unchecked	Unchecked	Checked	No	No	82	0	0	3
475	24	Female	44.5	Black	HISPANIC OR LATINO OR SPANISH ORIGIN	No	No	No	No	No	No	No	No	Unchecked	Unchecked	Unchecked	Checked	Unchecked	Unchecked	No	Checked	Checked	Checked	Unchecked	Unchecked	Unchecked	No	0	Yes	No	No	Yes	No	No	Unchecked	Unchecked	Unchecked	Unchecked	Unchecked	Unchecked	Checked	No	No	82	0	0	5
476	58	Female	34.11	White	NOT HISPANIC OR LATINO OR SPANISH ORIGIN	No	No	No	HFrEF (EF<50%)	No	No	Yes	No	Unchecked	Unchecked	Unchecked	Checked	Unchecked	Unchecked	No	Checked	Checked	Checked	Unchecked	Unchecked	Unchecked	No	5	Yes	No	No	Yes	No	No	Unchecked	Unchecked	Checked	Unchecked	Unchecked	Unchecked	Checked	No	No	82	0	0	12
477	79	Female	30.64	White	HISPANIC OR LATINO OR SPANISH ORIGIN	No	No	Yes	No	No	No	Yes	Yes	Unchecked	Unchecked	Unchecked	Checked	Unchecked	Unchecked	No	Checked	Checked	Checked	Unchecked	Unchecked	Unchecked	Yes	4	Yes	Yes	Yes		Yes	Yes	Unchecked	Unchecked	Unchecked	Unchecked	Checked	Checked	Checked	No	No	73.6	4.27778	4.34583	5
478	88	Female	22.23	Not specified	Not Specified	Former Smoker	No	No	No	No	Yes	Yes	Yes	Checked	Unchecked	Unchecked	Checked	Unchecked	Unchecked	No	Checked	Checked	Unchecked	Unchecked	Checked	Unchecked	No	9	Yes	No	No	Yes	No	No	Unchecked	Unchecked	Unchecked	Unchecked	Unchecked	Unchecked	Checked	No	No	77.2	0	0	6
479	50	Male	28.13	Other	HISPANIC OR LATINO OR SPANISH ORIGIN	Former Smoker	No	No	No	No	No	No	No	Unchecked	Unchecked	Unchecked	Checked	Unchecked	Unchecked	No	Unchecked	Checked	Checked	Unchecked	Unchecked	Unchecked	No	2	Yes	No	No	Yes	No	No	Unchecked	Unchecked	Unchecked	Unchecked	Unchecked	Checked	Checked	No	No	82	0	0	7
480	81	Male	40.46	Black	NOT HISPANIC OR LATINO OR SPANISH ORIGIN	No	No	No	No	No	Yes	Yes	No	Unchecked	Unchecked	Unchecked	Unchecked	Checked	Unchecked	No	Checked	Checked	Checked	Unchecked	Unchecked	Unchecked	No	3	Yes	Yes	Yes		Yes	Yes	Unchecked	Unchecked	Unchecked	Unchecked	Checked	Unchecked	Checked	No	No	77.2	8.60556	8.69931	9
481	91	Male	29.73	Not specified	Not Specified	No	No	No	No	Yes	Yes	Yes	No	Unchecked	Unchecked	Unchecked	Checked	Unchecked	Unchecked	No	Checked	Checked	Checked	Unchecked	Unchecked	Unchecked	No	7	Yes	Yes	Yes		No	Yes	Unchecked	Unchecked	Unchecked	Unchecked	Unchecked	Unchecked	Checked	No	No	73.6	2.53333	0	3
482	92	Female	26.4	White	Not Specified	No	No	No	No	No	No	No	No	Checked	Unchecked	Unchecked	Checked	Unchecked	Unchecked	No	Checked	Checked	Unchecked	Unchecked	Checked	Unchecked	No	2	Yes	No	No	Yes	No	No	Unchecked	Unchecked	Unchecked	Unchecked	Unchecked	Unchecked	Checked	No	No	37.3	0	0	3
483	83	Female	20.04	Black	HISPANIC OR LATINO OR SPANISH ORIGIN	No	No	No	HFrEF (EF<50%)	Yes	Yes	Yes	No	Unchecked	Unchecked	Unchecked	Checked	Unchecked	Unchecked	No	Checked	Checked	Checked	Unchecked	Unchecked	Unchecked	Yes	10	Yes	No	No	Yes	No	No	Unchecked	Unchecked	Unchecked	Unchecked	Unchecked	Unchecked	Checked	No	No	77.2	0	0	8
484	56	Male	30.66	Not specified	Not Specified	No	No	No	No	No	Yes	Yes	Yes	Unchecked	Unchecked	Unchecked	Unchecked	Unchecked	Checked	No	Checked	Checked	Checked	Unchecked	Unchecked	Unchecked	Yes	8	Yes	No	No	Yes	No	No	Unchecked	Unchecked	Unchecked	Unchecked	Unchecked	Unchecked	Checked	Yes	No	56	0	0	5
485	64	Male	21	Other	HISPANIC OR LATINO OR SPANISH ORIGIN	Former Smoker	No	No	HFpEF	No	Yes	Yes	No	Unchecked	Unchecked	Unchecked	Checked	Unchecked	Unchecked	No	Checked	Checked	Checked	Unchecked	Unchecked	Unchecked	No	0	Yes	Yes	Yes		Yes	Yes	Unchecked	Unchecked	Unchecked	Unchecked	Checked	Checked	Checked	No	No	52	2.43125	2.88958	4
486	32	Male	31.22	Black	HISPANIC OR LATINO OR SPANISH ORIGIN	No	No	No	No	No	No	No	No	Unchecked	Checked	Unchecked	Checked	Unchecked	Unchecked	No	Checked	Checked	Checked	Unchecked	Unchecked	Unchecked	No	2	Yes	Yes	No	Yes	Yes	Yes	Unchecked	Unchecked	Unchecked	Unchecked	Unchecked	Unchecked	Checked	No	No	77.2	11.4521	9.14931	15
487	81	Female	40.6	Not specified	HISPANIC OR LATINO OR SPANISH ORIGIN	No	No	Yes	No	Yes	Yes	Yes	No	Unchecked	Unchecked	Unchecked	Checked	Unchecked	Unchecked	No	Checked	Checked	Checked	Unchecked	Unchecked	Unchecked	Yes	13	Yes	No	No	Yes	No	No	Unchecked	Unchecked	Unchecked	Unchecked	Unchecked	Checked	Checked	No	No	69.9	0	0	2
488	26	Male	28.73	White	Not Specified	No	No	No	No	No	No	No	No	Unchecked	Unchecked	Unchecked	Checked	Unchecked	Unchecked	No	Checked	Unchecked	Unchecked	Unchecked	Unchecked	Checked	No	5	Yes	No	No	Yes	No	No	Unchecked	Unchecked	Unchecked	Unchecked	Unchecked	Checked	Checked	No	No	67.4	0	0	6
489	56	Male	26.51	Other	Not Specified	No	No	No	No	No	No	No	No	Unchecked	Checked	Unchecked	Checked	Unchecked	Unchecked	No	Checked	Checked	Checked	Unchecked	Unchecked	Unchecked	No	1	Yes	No	No	Yes	No	No	Unchecked	Unchecked	Unchecked	Unchecked	Unchecked	Unchecked	Checked	No	No	86.5	0	0	6
490	71	Female	30.66	White	Not Specified	No	No	No	No	No	No	Yes	Yes	Unchecked	Unchecked	Unchecked	Checked	Unchecked	Unchecked	No	Checked	Checked	Unchecked	Checked	Checked	Checked	No	8	Yes	No	No	Yes	No	Yes	Unchecked	Unchecked	Unchecked	Unchecked	Unchecked	Checked	Checked	No	No	77.2	0	0	19
491	32	Male	29.05	Other	HISPANIC OR LATINO OR SPANISH ORIGIN	No	No	No	No	No	No	No	No	Unchecked	Unchecked	Unchecked	Checked	Unchecked	Unchecked	No	Checked	Checked	Checked	Unchecked	Unchecked	Unchecked	No	0	Yes	No	No	Yes	No	No	Unchecked	Unchecked	Unchecked	Unchecked	Unchecked	Unchecked	Checked	No	No	82	0	0	5
492	77	Male	24.76	White	HISPANIC OR LATINO OR SPANISH ORIGIN	No	No	No	No	No	Yes	Yes	No	Unchecked	Checked	Unchecked	Checked	Unchecked	Unchecked	No	Checked	Checked	Unchecked	Unchecked	Checked	Unchecked	No	4	Yes	No	No	Yes	No	No	Unchecked	Unchecked	Unchecked	Unchecked	Unchecked	Unchecked	Checked	No	No	69.9	0	0	23
493	32	Male	41.98	Other	NOT HISPANIC OR LATINO OR SPANISH ORIGIN	No	No	No	No	No	No	No	No	Unchecked	Unchecked	Checked	Checked	Unchecked	Unchecked	No	Checked	Checked	Checked	Unchecked	Unchecked	Unchecked	No	0	Yes	No	No	Yes	No	No	Unchecked	Unchecked	Unchecked	Unchecked	Unchecked	Unchecked	Checked	No	No	56.8	0	0	6
494	66	Male	25.03	Other	HISPANIC OR LATINO OR SPANISH ORIGIN	Active Smoker	No	No	HFrEF (EF<50%)	No	Yes	Yes	Yes	Unchecked	Unchecked	Unchecked	Unchecked	Unchecked	Checked	No	Checked	Checked	Checked	Unchecked	Unchecked	Unchecked	Yes	24	Yes	No	No	Yes	No	Yes	Unchecked	Unchecked	Unchecked	Unchecked	Unchecked	Unchecked	Checked	Yes	No	77.2	0	0	4
495	41	Male	27.47	Other	Not Specified	No	No	No	No	No	No	No	No	Unchecked	Unchecked	Unchecked	Checked	Unchecked	Unchecked	No	Checked	Checked	Checked	Unchecked	Unchecked	Unchecked	No	0	Yes	No	No	Yes	No	No	Unchecked	Unchecked	Unchecked	Unchecked	Unchecked	Unchecked	Checked	No	No	40.3	0	0	2
496	81	Female	29.26	Other	HISPANIC OR LATINO OR SPANISH ORIGIN	No	No	No	No	No	Yes	Yes	Yes	Unchecked	Unchecked	Unchecked	Checked	Unchecked	Unchecked	No	Checked	Checked	Checked	Unchecked	Unchecked	Unchecked	Yes	13	Yes	No	Yes		No	Yes	Unchecked	Unchecked	Unchecked	Unchecked	Unchecked	Unchecked	Checked	No	No	77.2	0	0	5
497	54	Male	24.67	White	HISPANIC OR LATINO OR SPANISH ORIGIN	Former Smoker	No	No	No	No	Yes	Yes	No	Unchecked	Unchecked	Unchecked	Checked	Unchecked	Unchecked	No	Checked	Checked	Checked	Unchecked	Unchecked	Unchecked	No	0	Yes	Yes	Yes		Yes	Yes	Unchecked	Unchecked	Unchecked	Unchecked	Checked	Checked	Checked	No	No	82	20.4806	20.3896	22
498	80	Female	31.39	Black	HISPANIC OR LATINO OR SPANISH ORIGIN	No	No	No	No	No	No	Yes	No	Unchecked	Unchecked	Unchecked	Checked	Unchecked	Unchecked	No	Checked	Checked	Checked	Unchecked	Unchecked	Unchecked	No	0	Yes	No	No	Yes	No	Yes	Unchecked	Unchecked	Unchecked	Unchecked	Unchecked	Unchecked	Checked	No	No	79.8	0	0	28
499	25	Male	29.83	Other	HISPANIC OR LATINO OR SPANISH ORIGIN	No	No	No	No	No	No	No	No	Unchecked	Unchecked	Unchecked	Checked	Unchecked	Unchecked	No	Checked	Checked	Checked	Unchecked	Unchecked	Unchecked	No	0	Yes	No	No	Yes	No	No	Unchecked	Unchecked	Unchecked	Unchecked	Unchecked	Unchecked	Checked	No	No	69.9	0	0	11
500	36	Female	29.02	Asian	NOT HISPANIC OR LATINO OR SPANISH ORIGIN	No	No	No	No	No	Yes	No	No	Unchecked	Unchecked	Unchecked	Checked	Unchecked	Unchecked	No	Checked	Unchecked	Checked	Unchecked	Unchecked	Unchecked	No	11	Yes	No	No	Yes	No	No	Unchecked	Unchecked	Unchecked	Unchecked	Unchecked	Unchecked	Checked	No	No	42.3	0	0	6
501	76	Male	33.85	Not specified	NOT HISPANIC OR LATINO OR SPANISH ORIGIN	Former Smoker	No	Yes	No	Yes	No	Yes	No	Checked	Checked	Checked	Unchecked	Checked	Unchecked	No	Checked	Checked	Checked	Unchecked	Unchecked	Unchecked	Yes	8	Yes	Yes	Yes		Yes	Yes	Unchecked	Checked	Checked	Unchecked	Checked	Checked	Checked	Yes	No	56.8	14	14.0097	16
502	60	Male	29.34	Black	NOT HISPANIC OR LATINO OR SPANISH ORIGIN	Former Smoker	No	Yes	No	No	Yes	Yes	No	Unchecked	Unchecked	Unchecked	Unchecked	Unchecked	Checked	No	Checked	Checked	Checked	Unchecked	Unchecked	Unchecked	Yes	7	Yes	No	Yes		No	Yes	Unchecked	Unchecked	Unchecked	Unchecked	Checked	Unchecked	Checked	Yes	No	81.7	0	0	9
503	72	Female	47.81	Not specified	Not Specified	Former Smoker	No	No	No	No	Yes	Yes	Yes	Unchecked	Unchecked	Unchecked	Unchecked	Checked	Unchecked	No	Checked	Checked	Checked	Unchecked	Unchecked	Unchecked	Yes	11	Yes	Yes	Yes		Yes	Yes	Unchecked	Unchecked	Unchecked	Unchecked	Checked	Checked	Checked	Yes	No	77.2	8.45625	8.79236	9
504	55	Male	29.58	Other	Not Specified	No	No	No	No	No	No	Yes	No	Unchecked	Unchecked	Unchecked	Checked	Unchecked	Unchecked	No	Checked	Checked	Checked	Unchecked	Unchecked	Unchecked	No	0	Yes	No	No	Yes	No	No	Unchecked	Unchecked	Unchecked	Unchecked	Unchecked	Unchecked	Checked	No	No	77.2	0	0	2
505	41	Male	36.2	Black	HISPANIC OR LATINO OR SPANISH ORIGIN	No	Yes	No	No	No	No	No	No	Unchecked	Unchecked	Unchecked	Checked	Unchecked	Unchecked	No	Checked	Checked	Checked	Unchecked	Unchecked	Unchecked	No	0	Yes	No	No	Yes	No	No	Unchecked	Unchecked	Unchecked	Unchecked	Unchecked	Unchecked	Checked	No	No	77.2	0	0	9
506	79	Male	27.2	Not specified	HISPANIC OR LATINO OR SPANISH ORIGIN	No	No	No	No	No	Yes	Yes	Yes	Unchecked	Unchecked	Unchecked	Unchecked	Checked	Unchecked	No	Checked	Checked	Checked	Unchecked	Unchecked	Unchecked	Yes	8	Yes	No	No	Yes	No	No	Unchecked	Unchecked	Unchecked	Unchecked	Unchecked	Unchecked	Checked	No	No	82	0	0	2
507	32	Female	23.11	Other	HISPANIC OR LATINO OR SPANISH ORIGIN	No	No	No	No	No	No	No	No	Unchecked	Unchecked	Unchecked	Checked	Unchecked	Unchecked	No	Checked	Checked	Checked	Unchecked	Unchecked	Unchecked	No	2	Yes	No	No	Yes	No	No	Unchecked	Unchecked	Unchecked	Unchecked	Unchecked	Unchecked	Checked	No	No	82	0	0	3
508	59	Male	34.03	Not specified	Not Specified	No	No	No	No	No	No	Yes	Yes	Unchecked	Unchecked	Unchecked	Checked	Unchecked	Unchecked	No	Checked	Checked	Checked	Unchecked	Unchecked	Unchecked	Yes	5	Yes	No	No	Yes	No	No	Unchecked	Unchecked	Unchecked	Unchecked	Unchecked	Checked	Checked	No	No	82	0	0	7
509	49	Male	33.65	Not specified	HISPANIC OR LATINO OR SPANISH ORIGIN	No	No	Yes	No	Yes	No	Yes	No	Unchecked	Unchecked	Unchecked	Checked	Unchecked	Unchecked	No	Checked	Checked	Checked	Unchecked	Unchecked	Unchecked	Yes	10	Yes	No	No	Yes	No	No	Unchecked	Unchecked	Unchecked	Unchecked	Unchecked	Unchecked	Checked	No	No	81.7	0	0	6
510	62	Female	22.61	Other	HISPANIC OR LATINO OR SPANISH ORIGIN	No	No	Yes	No	No	Yes	Yes	Yes	Unchecked	Unchecked	Unchecked	Checked	Unchecked	Unchecked	No	Checked	Checked	Checked	Unchecked	Unchecked	Unchecked	Yes	11	Yes	No	No	Yes	No	No	Unchecked	Unchecked	Unchecked	Unchecked	Unchecked	Checked	Checked	No	No	56.8	0	0	6
511	49	Female	28.4	Other	HISPANIC OR LATINO OR SPANISH ORIGIN	No	No	No	No	No	No	No	No	Unchecked	Unchecked	Unchecked	Checked	Unchecked	Unchecked	No	Checked	Checked	Checked	Unchecked	Unchecked	Unchecked	No	0	Yes	No	No	Yes	No	No	Unchecked	Unchecked	Unchecked	Unchecked	Unchecked	Unchecked	Checked	No	No	77.2	0	0	4
512	80	Female	22.3	Other	Not Specified	No	No	No	No	No	No	Yes	No	Unchecked	Unchecked	Unchecked	Checked	Unchecked	Unchecked	No	Checked	Checked	Checked	Unchecked	Unchecked	Unchecked	No	1	Yes	No	Yes		No	Yes	Unchecked	Unchecked	Unchecked	Unchecked	Unchecked	Unchecked	Checked	No	No	82	0	0	6
513	50	Male	27.69	Not specified	Not Specified	No	No	Yes	No	No	Yes	Yes	No	Unchecked	Unchecked	Unchecked	Checked	Unchecked	Unchecked	No	Checked	Checked	Checked	Unchecked	Unchecked	Unchecked	No	2	Yes	No	No	Yes	No	No	Unchecked	Unchecked	Unchecked	Unchecked	Unchecked	Unchecked	Checked	No	No	56.8	0	0	2
514	58	Female	24.79	Other	NOT HISPANIC OR LATINO OR SPANISH ORIGIN	No	No	No	No	No	No	Yes	No	Unchecked	Unchecked	Unchecked	Checked	Unchecked	Unchecked	No	Checked	Checked	Checked	Unchecked	Unchecked	Unchecked	No	2	Yes	No	No	Yes	No	No	Unchecked	Unchecked	Unchecked	Unchecked	Unchecked	Unchecked	Checked	No	No	82	0	0	2
515	45	Male	36.32	Other	HISPANIC OR LATINO OR SPANISH ORIGIN	No	No	Yes	No	No	No	Yes	Yes	Unchecked	Unchecked	Unchecked	Checked	Unchecked	Unchecked	No	Checked	Checked	Checked	Unchecked	Unchecked	Unchecked	No	0	Yes	No	No	Yes	No	No	Unchecked	Unchecked	Unchecked	Unchecked	Unchecked	Unchecked	Unchecked	No	No	82	0	0	4
516	55	Male	21.67	Other	HISPANIC OR LATINO OR SPANISH ORIGIN	No	No	No	No	No	No	No	No	Unchecked	Unchecked	Unchecked	Checked	Unchecked	Unchecked	No	Checked	Checked	Checked	Unchecked	Unchecked	Unchecked	No	0	Yes	No	No	Yes	No	No	Unchecked	Unchecked	Unchecked	Unchecked	Unchecked	Unchecked	Checked	No	No	82	0	0	9
517	44	Male	36.95	Other	HISPANIC OR LATINO OR SPANISH ORIGIN	No	No	No	HFrEF (EF<50%)	No	Yes	Yes	No	Unchecked	Unchecked	Unchecked	Checked	Unchecked	Unchecked	No	Checked	Checked	Checked	Unchecked	Unchecked	Unchecked	No	6	Yes	No	No	Yes	No	No	Unchecked	Unchecked	Unchecked	Unchecked	Unchecked	Unchecked	Checked	No	No	9.4	0	0	5
518	80	Female	29.37	Not specified	Not Specified	No	No	No	No	No	Yes	Yes	No	Unchecked	Unchecked	Unchecked	Checked	Unchecked	Unchecked	No	Checked	Checked	Checked	Unchecked	Unchecked	Unchecked	No	7	Yes	No	No	Yes	No	No	Unchecked	Unchecked	Unchecked	Unchecked	Unchecked	Checked	Checked	No	No	52	0	0	3
519	71	Female	34.67	Black	NOT HISPANIC OR LATINO OR SPANISH ORIGIN	No	No	No	HFpEF	Yes	Yes	Yes	Yes	Checked	Unchecked	Unchecked	Unchecked	Checked	Unchecked	No	Checked	Checked	Unchecked	Checked	Unchecked	Unchecked	Yes	18	Yes	Yes	Yes		Yes	Yes	Unchecked	Unchecked	Checked	Unchecked	Checked	Checked	Checked	Yes	No	80.6	1.4625	1.49653	3
520	50	Female	22.64	Not specified	Not Specified	No	No	No	No	No	No	Yes	No	Unchecked	Unchecked	Unchecked	Unchecked	Unchecked	Checked	No	Checked	Checked	Checked	Unchecked	Unchecked	Unchecked	No	7	Yes	Yes	Yes		Yes	No	Unchecked	Unchecked	Checked	Unchecked	Unchecked	Unchecked	Checked	Yes	No	67.4	7.40694	5.82847	14
521	78	Male	28.73	White	NOT HISPANIC OR LATINO OR SPANISH ORIGIN	Former Smoker	No	Yes	No	No	No	Yes	Yes	Unchecked	Unchecked	Unchecked	Unchecked	Checked	Unchecked	No	Checked	Checked	Checked	Unchecked	Unchecked	Unchecked	Yes	9	Yes	No	No	Yes	No	No	Unchecked	Unchecked	Unchecked	Unchecked	Unchecked	Unchecked	Checked	No	No	82	0	0	2
522	57	Male	30.24	Other	HISPANIC OR LATINO OR SPANISH ORIGIN	No	No	No	No	No	No	No	No	Unchecked	Unchecked	Unchecked	Checked	Unchecked	Unchecked	No	Checked	Checked	Checked	Unchecked	Unchecked	Unchecked	No	0	Yes	No	No	Yes	No	No	Unchecked	Unchecked	Unchecked	Unchecked	Unchecked	Unchecked	Checked	No	No	74	0	0	4
523	90	Male	24.23	Not specified	NOT HISPANIC OR LATINO OR SPANISH ORIGIN	No	No	No	No	Yes	No	Yes	No	Unchecked	Unchecked	Unchecked	Unchecked	Checked	Unchecked	No	Checked	Checked	Checked	Unchecked	Unchecked	Unchecked	No	6	Yes	No	No	Yes	No	No	Unchecked	Unchecked	Unchecked	Unchecked	Checked	Checked	Checked	No	No	74	0	0	9
524	54	Female	23.43	Not specified	Not Specified	Former Smoker	No	No	No	No	Yes	Yes	No	Unchecked	Unchecked	Unchecked	Unchecked	Unchecked	Checked	No	Unchecked	Checked	Checked	Unchecked	Unchecked	Unchecked	No	6	Yes	No	No	Yes	No	No	Unchecked	Unchecked	Unchecked	Unchecked	Unchecked	Checked	Checked	Yes	No	80.3	0	0	10
525	56	Male	27.58	Not specified	Not Specified	No	No	No	No	No	No	Yes	Yes	Unchecked	Unchecked	Unchecked	Checked	Unchecked	Unchecked	No	Checked	Checked	Checked	Unchecked	Unchecked	Unchecked	No	3	Yes	No	No	Yes	No	No	Unchecked	Unchecked	Unchecked	Unchecked	Unchecked	Unchecked	Checked	No	No	82	0	0	2
526	43	Male	27.61	Black	Not Specified	No	No	No	No	No	No	No	No	Unchecked	Unchecked	Unchecked	Checked	Unchecked	Unchecked	No	Checked	Checked	Checked	Unchecked	Unchecked	Unchecked	No	0	Yes	Yes	No	Yes	Yes	Yes	Unchecked	Checked	Unchecked	Unchecked	Checked	Checked	Checked	Yes	No	67.4	20.7028	16.7292	33
527	92	Female	24.12	White	NOT HISPANIC OR LATINO OR SPANISH ORIGIN	Former Smoker	No	No	No	No	No	Yes	Yes	Checked	Checked	Unchecked	Checked	Unchecked	Unchecked	No	Checked	Checked	Unchecked	Unchecked	Checked	Unchecked	No	2	Yes	No	Yes		No	Yes	Unchecked	Unchecked	Unchecked	Unchecked	Unchecked	Unchecked	Checked	No	No	69.9	0	0	13
528	49	Male	33.21	Other	HISPANIC OR LATINO OR SPANISH ORIGIN	No	No	No	No	No	Yes	Yes	No	Unchecked	Unchecked	Unchecked	Checked	Unchecked	Unchecked	No	Checked	Checked	Checked	Unchecked	Unchecked	Unchecked	No	4	Yes	No	No	Yes	No	No	Unchecked	Unchecked	Unchecked	Unchecked	Unchecked	Unchecked	Checked	No	No	56.8	0	0	6
529	76	Male	21.93	Black	Not Specified	Former Smoker	No	No	No	No	No	Yes	Yes	Checked	Unchecked	Unchecked	Unchecked	Checked	Unchecked	No	Unchecked	Checked	Checked	Unchecked	Unchecked	Unchecked	No	5	Yes	No	No	Yes	No	No	Unchecked	Unchecked	Unchecked	Unchecked	Unchecked	Unchecked	Checked	No	No	14.7	0	0	3
530	35	Male	26.1	Not specified	HISPANIC OR LATINO OR SPANISH ORIGIN	No	No	No	No	No	No	No	No	Unchecked	Unchecked	Unchecked	Checked	Unchecked	Unchecked	No	Checked	Checked	Checked	Unchecked	Unchecked	Unchecked	No	0	Yes	No	No	Yes	No	No	Unchecked	Unchecked	Unchecked	Unchecked	Unchecked	Unchecked	Checked	No	No	54.8	0	0	2
531	87	Male	20.1	Black	NOT HISPANIC OR LATINO OR SPANISH ORIGIN	No	No	No	No	No	Yes	Yes	No	Unchecked	Unchecked	Unchecked	Checked	Unchecked	Unchecked	No	Checked	Checked	Checked	Unchecked	Unchecked	Unchecked	No	11	Yes	No	No	Yes	No	No	Unchecked	Unchecked	Unchecked	Unchecked	Unchecked	Unchecked	Checked	No	No	82	0	0	3
532	56	Male	37.57	White	HISPANIC OR LATINO OR SPANISH ORIGIN	No	No	No	HFrEF (EF<50%)	No	No	Yes	No	Unchecked	Unchecked	Unchecked	Checked	Unchecked	Unchecked	No	Checked	Checked	Checked	Unchecked	Unchecked	Unchecked	Yes	8	Yes	No	No	Yes	No	No	Unchecked	Unchecked	Unchecked	Unchecked	Unchecked	Unchecked	Checked	No	No	54.3	0	0	2
533	68	Male	35.16	Other	HISPANIC OR LATINO OR SPANISH ORIGIN	Active Smoker	No	No	No	No	No	Yes	No	Checked	Unchecked	Unchecked	Checked	Unchecked	Unchecked	No	Checked	Checked	Checked	Unchecked	Unchecked	Unchecked	No	0	Yes	Yes	No	Yes	Yes	Yes	Unchecked	Unchecked	Checked	Unchecked	Checked	Checked	Checked	Yes	No	82	11.3646	11.0708	33
534	57	Male	25.71	Black	NOT HISPANIC OR LATINO OR SPANISH ORIGIN	Active Smoker	No	Yes	HFrEF (EF<50%)	No	Yes	Yes	No	Unchecked	Unchecked	Unchecked	Checked	Unchecked	Unchecked	No	Checked	Checked	Checked	Unchecked	Unchecked	Unchecked	Yes	7	Yes	No	No	Yes	No	No	Unchecked	Unchecked	Unchecked	Unchecked	Unchecked	Checked	Checked	No	No	77.2	0	0	4
535	65	Female	24.81	Other	HISPANIC OR LATINO OR SPANISH ORIGIN	No	No	No	No	No	Yes	Yes	No	Unchecked	Unchecked	Unchecked	Unchecked	Checked	Unchecked	No	Checked	Unchecked	Checked	Unchecked	Unchecked	Unchecked	No	7	Yes	No	No	Yes	No	No	Unchecked	Unchecked	Unchecked	Unchecked	Unchecked	Unchecked	Unchecked	No	No	73.4	0	0	5
536	54	Male	29.76	Other	Not Specified	No	No	No	No	No	No	No	No	Unchecked	Unchecked	Unchecked	Checked	Unchecked	Unchecked	No	Checked	Checked	Checked	Unchecked	Unchecked	Unchecked	No	1	Yes	No	No	Yes	No	No	Unchecked	Unchecked	Unchecked	Unchecked	Unchecked	Unchecked	Unchecked	No	No	69.9	0	0	3
537	42	Male	37.74	Black	NOT HISPANIC OR LATINO OR SPANISH ORIGIN	No	No	No	No	No	Yes	Yes	No	Unchecked	Unchecked	Unchecked	Checked	Unchecked	Unchecked	No	Checked	Checked	Checked	Unchecked	Unchecked	Unchecked	No	3	Yes	Yes	Yes		Yes	Yes	Unchecked	Unchecked	Unchecked	Unchecked	Checked	Checked	Checked	Yes	No	73.6	12.3375	12.5201	12
538	50	Male	37.06	Other	HISPANIC OR LATINO OR SPANISH ORIGIN	No	No	No	No	No	No	No	No	Unchecked	Unchecked	Unchecked	Checked	Unchecked	Unchecked	No	Checked	Checked	Checked	Unchecked	Unchecked	Unchecked	No	0	Yes	No	No	Yes	No	No	Unchecked	Unchecked	Unchecked	Unchecked	Unchecked	Unchecked	Checked	No	No	77.2	0	0	2
539	56	Male	29.04	Other	HISPANIC OR LATINO OR SPANISH ORIGIN	No	No	No	No	No	Yes	Yes	No	Unchecked	Unchecked	Unchecked	Checked	Unchecked	Unchecked	No	Checked	Checked	Checked	Unchecked	Unchecked	Unchecked	No	5	Yes	No	No	Yes	No	No	Unchecked	Unchecked	Unchecked	Unchecked	Unchecked	Unchecked	Checked	No	No	77.2	0	0	11
540	66	Female	31.24	Other	HISPANIC OR LATINO OR SPANISH ORIGIN	Active Smoker	No	No	No	No	Yes	Yes	Yes	Checked	Unchecked	Unchecked	Unchecked	Checked	Unchecked	No	Checked	Checked	Unchecked	Unchecked	Checked	Unchecked	Yes	9	Yes	No	No	Yes	No	No	Unchecked	Unchecked	Unchecked	Unchecked	Unchecked	Unchecked	Checked	No	No	77.2	0	0	11
541	86	Male	27.51	Other	HISPANIC OR LATINO OR SPANISH ORIGIN	No	No	No	No	No	Yes	No	No	Unchecked	Unchecked	Unchecked	Checked	Unchecked	Unchecked	No	Checked	Checked	Checked	Unchecked	Unchecked	Unchecked	No	10	Yes	No	Yes		No	No	Unchecked	Unchecked	Unchecked	Unchecked	Unchecked	Unchecked	Checked	No	No	77.2	0	0	5
542	84	Female	26.5	Not specified	HISPANIC OR LATINO OR SPANISH ORIGIN	No	No	No	HFrEF (EF<50%)	No	No	No	No	Unchecked	Unchecked	Unchecked	Checked	Unchecked	Unchecked	No	Checked	Checked	Checked	Unchecked	Unchecked	Unchecked	Yes	7	Yes	No	Yes		No	No	Unchecked	Unchecked	Unchecked	Unchecked	Checked	Unchecked	Checked	No	No	77.2	0	0	2
543	69	Male	29.38	Not specified	HISPANIC OR LATINO OR SPANISH ORIGIN	No	No	No	No	No	No	No	No	Unchecked	Unchecked	Unchecked	Checked	Unchecked	Unchecked	No	Checked	Checked	Checked	Unchecked	Unchecked	Unchecked	No	0	Yes	No	No	Yes	No	No	Unchecked	Unchecked	Unchecked	Unchecked	Unchecked	Unchecked	Checked	No	No	82	0	0	10
544	21	Male	16.01	Not specified	Not Specified	No	No	No	No	No	Yes	No	No	Unchecked	Unchecked	Unchecked	Checked	Unchecked	Unchecked	No	Checked	Checked	Checked	Unchecked	Unchecked	Unchecked	No	1	Yes	No	No	Yes	No	No	Unchecked	Unchecked	Unchecked	Unchecked	Unchecked	Unchecked	Checked	No	No	89.7	0	0	3
545	64	Male	34.1	Other	NOT HISPANIC OR LATINO OR SPANISH ORIGIN	No	No	No	No	No	Yes	Yes	No	Unchecked	Checked	Unchecked	Checked	Unchecked	Unchecked	No	Checked	Checked	Checked	Unchecked	Unchecked	Unchecked	Yes	10	Yes	No	No	Yes	No	No	Unchecked	Unchecked	Unchecked	Unchecked	Unchecked	Unchecked	Checked	No	No	66.2	0	0	12
546	71	Female	35.51	Other	HISPANIC OR LATINO OR SPANISH ORIGIN	No	No	No	No	No	No	Yes	No	Unchecked	Unchecked	Unchecked	Checked	Unchecked	Unchecked	No	Checked	Checked	Checked	Unchecked	Unchecked	Unchecked	No	5	Yes	No	No	Yes	No	No	Unchecked	Unchecked	Unchecked	Unchecked	Unchecked	Unchecked	Checked	No	No	77.2	0	0	3
547	30	Male	24.93	Other	HISPANIC OR LATINO OR SPANISH ORIGIN	No	No	No	No	No	No	No	No	Unchecked	Unchecked	Unchecked	Checked	Unchecked	Unchecked	No	Checked	Checked	Checked	Unchecked	Unchecked	Unchecked	No	0	Yes	Yes	No	Yes	Yes	Yes	Unchecked	Unchecked	Checked	Unchecked	Unchecked	Unchecked	Checked	No	No	81.7	4.72292	2.75486	9
548	38	Male	31.25	Not specified	HISPANIC OR LATINO OR SPANISH ORIGIN	No	No	No	No	No	No	No	No	Unchecked	Unchecked	Unchecked	Checked	Unchecked	Unchecked	No	Checked	Checked	Checked	Unchecked	Unchecked	Unchecked	No	0	Yes	No	No	Yes	No	Yes	Unchecked	Unchecked	Unchecked	Unchecked	Unchecked	Unchecked	Checked	No	No	61.8	0	0	12
549	52	Female	39.06	Other	HISPANIC OR LATINO OR SPANISH ORIGIN	No	No	No	No	No	Yes	Yes	Yes	Unchecked	Unchecked	Unchecked	Checked	Unchecked	Unchecked	No	Checked	Checked	Checked	Unchecked	Unchecked	Unchecked	Yes	10	Yes	Yes	Yes		Yes	Yes	Unchecked	Unchecked	Unchecked	Unchecked	Unchecked	Checked	Unchecked	Yes	No	81.7	13.2458	13.2403	18
550	87	Male	24.4	Other	HISPANIC OR LATINO OR SPANISH ORIGIN	No	No	No	No	No	Yes	Yes	Yes	Unchecked	Unchecked	Unchecked	Unchecked	Checked	Unchecked	No	Checked	Checked	Checked	Unchecked	Unchecked	Unchecked	Yes	8	Yes	No	Yes		No	Yes	Unchecked	Unchecked	Unchecked	Unchecked	Unchecked	Checked	Checked	No	No	77.2	0	0	2
551	32	Male	55.02	Black	NOT HISPANIC OR LATINO OR SPANISH ORIGIN	No	No	No	No	No	No	Yes	No	Unchecked	Unchecked	Unchecked	Checked	Unchecked	Unchecked	No	Checked	Checked	Checked	Unchecked	Unchecked	Unchecked	No	0	Yes	Yes	Yes		Yes	Yes	Unchecked	Unchecked	Unchecked	Checked	Checked	Checked	Checked	Yes	No	69.9	10.1333	10.2597	10
552	66	Female	20.56	Black	HISPANIC OR LATINO OR SPANISH ORIGIN	Former Smoker	No	Yes	HFpEF	Yes	Yes	Yes	Yes	Checked	Unchecked	Unchecked	Unchecked	Checked	Unchecked	No	Checked	Checked	Checked	Unchecked	Unchecked	Unchecked	Yes	7	Yes	No	No	Yes	No	Yes	Unchecked	Unchecked	Unchecked	Unchecked	Unchecked	Checked	Checked	No	No	77.2	0	0	25
553	76	Female	31.39	Other	HISPANIC OR LATINO OR SPANISH ORIGIN	No	No	No	No	No	No	No	No	Unchecked	Unchecked	Unchecked	Unchecked	Unchecked	Checked	No	Checked	Checked	Checked	Unchecked	Unchecked	Unchecked	Yes	16	Yes	No	No	Yes	No	No	Unchecked	Unchecked	Unchecked	Unchecked	Unchecked	Unchecked	Checked	Yes	No	82	0	0	3
554	84	Female	19.95	Black	NOT HISPANIC OR LATINO OR SPANISH ORIGIN	No	No	Yes	No	Yes	Yes	Yes	No	Unchecked	Unchecked	Unchecked	Checked	Unchecked	Unchecked	No	Checked	Checked	Checked	Unchecked	Unchecked	Unchecked	Yes	7	Yes	No	Yes		No	Yes	Unchecked	Unchecked	Checked	Unchecked	Unchecked	Unchecked	Checked	No	No	78.5	0	0	3
555	59	Female	47.15	Black	NOT HISPANIC OR LATINO OR SPANISH ORIGIN	Former Smoker	No	No	HFrEF (EF<50%)	No	Yes	Yes	Yes	Unchecked	Checked	Checked	Unchecked	Checked	Unchecked	No	Checked	Unchecked	Unchecked	Unchecked	Checked	Checked	Yes	17	Yes	No	No	Yes	No	Yes	Unchecked	Unchecked	Unchecked	Unchecked	Unchecked	Checked	Checked	No	No	17.8	0	0	11
556	54	Male	23.09	Other	HISPANIC OR LATINO OR SPANISH ORIGIN	No	No	No	No	No	No	Yes	No	Unchecked	Unchecked	Unchecked	Checked	Unchecked	Unchecked	No	Checked	Checked	Checked	Unchecked	Unchecked	Unchecked	No	0	Yes	Yes	Yes		Yes	Yes	Unchecked	Unchecked	Checked	Unchecked	Checked	Checked	Checked	No	No	69.9	17.5736	17.7944	18
557	78	Male	34.31	Other	Not Specified	No	No	Yes	HFrEF (EF<50%)	Yes	No	Yes	No	Unchecked	Unchecked	Unchecked	Checked	Unchecked	Unchecked	No	Checked	Checked	Checked	Unchecked	Unchecked	Unchecked	Yes	9	Yes	No	No	Yes	No	No	Unchecked	Unchecked	Unchecked	Unchecked	Unchecked	Checked	Checked	No	No	82	0	0	11
558	25	Female	31	White	NOT HISPANIC OR LATINO OR SPANISH ORIGIN	No	No	No	No	No	No	No	No	Unchecked	Unchecked	Unchecked	Checked	Unchecked	Unchecked	No	Checked	Checked	Checked	Unchecked	Unchecked	Unchecked	No	0	Yes	No	No	Yes	No	No	Unchecked	Unchecked	Unchecked	Unchecked	Unchecked	Unchecked	Checked	No	No	80.9	0	0	5
559	60	Female	23.76	Other	NOT HISPANIC OR LATINO OR SPANISH ORIGIN	No	No	No	No	No	No	No	Yes	Unchecked	Unchecked	Unchecked	Checked	Unchecked	Unchecked	No	Checked	Checked	Checked	Unchecked	Unchecked	Unchecked	Yes	2	Yes	No	No	Yes	No	No	Unchecked	Unchecked	Unchecked	Unchecked	Unchecked	Unchecked	Checked	No	No	69.9	0	0	3
560	69	Male	32.72	Other	HISPANIC OR LATINO OR SPANISH ORIGIN	Former Smoker	No	Yes	HFrEF (EF<50%)	No	Yes	Yes	Yes	Unchecked	Unchecked	Unchecked	Checked	Unchecked	Unchecked	No	Checked	Checked	Checked	Unchecked	Unchecked	Unchecked	Yes	10	Yes	No	Yes		No	Yes	Unchecked	Unchecked	Unchecked	Unchecked	Unchecked	Checked	Checked	No	No	69.9	0	0	3
561	82	Female	37.72	Other	HISPANIC OR LATINO OR SPANISH ORIGIN	No	No	No	No	No	Yes	Yes	Yes	Unchecked	Unchecked	Unchecked	Checked	Unchecked	Unchecked	No	Checked	Checked	Checked	Unchecked	Unchecked	Unchecked	Yes	7	Yes	No	No	Yes	No	No	Unchecked	Unchecked	Unchecked	Unchecked	Unchecked	Unchecked	Checked	No	No	77.2	0	0	6
562	77	Female	34.1	White	Not Specified	No	No	Yes	HFpEF	No	No	Yes	Yes	Unchecked	Unchecked	Unchecked	Checked	Unchecked	Unchecked	No	Checked	Checked	Checked	Unchecked	Unchecked	Unchecked	Yes	7	Yes	No	No	Yes	No	No	Unchecked	Unchecked	Unchecked	Unchecked	Unchecked	Unchecked	Checked	No	No	45.5	0	0	5
563	27	Female	37	Black	NOT HISPANIC OR LATINO OR SPANISH ORIGIN	No	No	No	No	No	Yes	No	No	Unchecked	Checked	Unchecked	Unchecked	Unchecked	Checked	No	Checked	Unchecked	Unchecked	Unchecked	Unchecked	Checked	No	6	Yes	No	No	Yes	No	No	Unchecked	Unchecked	Unchecked	Unchecked	Unchecked	Checked	Checked	No	No	80.6	0	0	3
564	72	Male	43.29	White	NOT HISPANIC OR LATINO OR SPANISH ORIGIN	No	No	Yes	No	No	Yes	Yes	Yes	Unchecked	Unchecked	Checked	Checked	Unchecked	Unchecked	No	Checked	Checked	Checked	Unchecked	Unchecked	Unchecked	Yes	13	Yes	No	No	Yes	No	No	Unchecked	Unchecked	Unchecked	Unchecked	Unchecked	Unchecked	Checked	No	No	52	0	0	4
565	71	Male	25.57	Other	Not Specified	Former Smoker	No	No	No	No	Yes	Yes	Yes	Unchecked	Unchecked	Unchecked	Checked	Unchecked	Unchecked	Yes	Checked	Checked	Checked	Unchecked	Unchecked	Unchecked	No	5	Yes	Yes	Yes		Yes	Yes	Unchecked	Unchecked	Unchecked	Unchecked	Checked	Checked	Checked	No	No	82	0.397917	0.434722	11
566	59	Female	27.05	Black	NOT HISPANIC OR LATINO OR SPANISH ORIGIN	No	No	No	No	No	Yes	Yes	No	Unchecked	Unchecked	Unchecked	Checked	Unchecked	Unchecked	No	Checked	Checked	Checked	Unchecked	Unchecked	Unchecked	No	3	Yes	No	No	Yes	No	No	Unchecked	Unchecked	Unchecked	Unchecked	Unchecked	Unchecked	Checked	No	No	73.4	0	0	3
567	55	Male	34.51	Other	HISPANIC OR LATINO OR SPANISH ORIGIN	Former Smoker	No	No	No	No	No	Yes	Yes	Unchecked	Unchecked	Unchecked	Checked	Unchecked	Unchecked	No	Checked	Checked	Checked	Unchecked	Unchecked	Unchecked	Yes	3	Yes	Yes	Yes		Yes	Yes	Unchecked	Unchecked	Unchecked	Unchecked	Checked	Checked	Checked	Yes	No	69.9	17.8569	17.9431	20
568	83	Male	26.2	Black	HISPANIC OR LATINO OR SPANISH ORIGIN	Former Smoker	No	Yes	HFpEF	No	Yes	Yes	Yes	Unchecked	Unchecked	Unchecked	Unchecked	Checked	Unchecked	No	Checked	Checked	Checked	Unchecked	Unchecked	Unchecked	Yes	16	Yes	No	Yes		No	Yes	Unchecked	Unchecked	Unchecked	Unchecked	Unchecked	Checked	Checked	No	No	77.2	0	0	8
569	53	Female	29.33	White	HISPANIC OR LATINO OR SPANISH ORIGIN	No	No	No	No	No	No	No	No	Unchecked	Unchecked	Unchecked	Checked	Unchecked	Unchecked	No	Checked	Checked	Checked	Unchecked	Unchecked	Unchecked	No	1	Yes	No	No	Yes	No	No	Unchecked	Unchecked	Unchecked	Unchecked	Unchecked	Unchecked	Checked	No	No	66.2	0	0	3
570	71	Male	28.6	Black	NOT HISPANIC OR LATINO OR SPANISH ORIGIN	Former Smoker	No	No	No	No	Yes	Yes	Yes	Unchecked	Unchecked	Unchecked	Checked	Unchecked	Unchecked	No	Checked	Checked	Checked	Unchecked	Unchecked	Unchecked	No	6	Yes	No	Yes		No	Yes	Unchecked	Unchecked	Unchecked	Unchecked	Unchecked	Unchecked	Checked	No	No	79.8	0	0	23
571	67	Female	28.3	Other	HISPANIC OR LATINO OR SPANISH ORIGIN	No	No	No	No	Yes	No	Yes	No	Unchecked	Unchecked	Unchecked	Checked	Unchecked	Unchecked	No	Checked	Checked	Checked	Unchecked	Unchecked	Unchecked	Yes	7	Yes	No	No	Yes	No	No	Unchecked	Unchecked	Unchecked	Unchecked	Unchecked	Unchecked	Checked	No	No	77.2	0	0	4
572	57	Male	28.47	Black	NOT HISPANIC OR LATINO OR SPANISH ORIGIN	No	No	No	No	No	Yes	Yes	No	Unchecked	Unchecked	Unchecked	Checked	Unchecked	Unchecked	No	Checked	Checked	Checked	Unchecked	Unchecked	Unchecked	No	3	Yes	No	No	Yes	No	No	Unchecked	Unchecked	Unchecked	Unchecked	Unchecked	Unchecked	Checked	No	No	61.7	0	0	3
573	35	Male	34.88	Black	HISPANIC OR LATINO OR SPANISH ORIGIN	No	No	No	No	No	No	No	No	Unchecked	Unchecked	Unchecked	Checked	Unchecked	Unchecked	No	Checked	Checked	Checked	Unchecked	Unchecked	Unchecked	No	0	Yes	No	No	Yes	No	No	Unchecked	Unchecked	Unchecked	Unchecked	Unchecked	Unchecked	Checked	No	No	83.4	0	0	1
574	48	Male	17.21	Black	NOT HISPANIC OR LATINO OR SPANISH ORIGIN	No	No	No	HFrEF (EF<50%)	No	No	Yes	No	Unchecked	Unchecked	Unchecked	Unchecked	Checked	Unchecked	No	Checked	Checked	Checked	Unchecked	Unchecked	Unchecked	No	10	Yes	No	No	Yes	No	No	Unchecked	Unchecked	Unchecked	Unchecked	Unchecked	Unchecked	Checked	Yes	No	82.3	0	0	75
575	61	Female	23.85	Black	NOT HISPANIC OR LATINO OR SPANISH ORIGIN	Former Smoker	No	No	No	No	No	No	No	Unchecked	Unchecked	Unchecked	Checked	Unchecked	Unchecked	No	Unchecked	Checked	Checked	Unchecked	Unchecked	Unchecked	No	7	Yes	No	No	Yes	No	No	Unchecked	Unchecked	Unchecked	Unchecked	Unchecked	Unchecked	Checked	No	No	39.5	0	0	3
576	83	Female	21	Other	Not Specified	Former Smoker	No	No	No	No	No	No	No	Checked	Unchecked	Unchecked	Checked	Unchecked	Unchecked	No	Checked	Checked	Unchecked	Unchecked	Checked	Unchecked	No	3	Yes	No	No	Yes	No	No	Unchecked	Unchecked	Unchecked	Unchecked	Unchecked	Unchecked	Checked	No	No	69.9	0	0	7
577	73	Female	41.32	Other	HISPANIC OR LATINO OR SPANISH ORIGIN	No	No	No	No	No	No	Yes	No	Unchecked	Unchecked	Unchecked	Unchecked	Checked	Unchecked	No	Checked	Checked	Checked	Unchecked	Unchecked	Unchecked	No	1	Yes	No	No	Yes	No	No	Unchecked	Unchecked	Unchecked	Unchecked	Unchecked	Unchecked	Checked	Yes	No	82	0	0	7
578	56	Male	28.14	Black	NOT HISPANIC OR LATINO OR SPANISH ORIGIN	No	No	No	No	No	Yes	Yes	No	Unchecked	Unchecked	Unchecked	Checked	Unchecked	Unchecked	No	Checked	Checked	Checked	Unchecked	Unchecked	Unchecked	Yes	4	Yes	Yes	Yes		Yes	Yes	Unchecked	Checked	Checked	Unchecked	Checked	Checked	Checked	Yes	No	75.8	22.7125	22.6236	24
579	52	Male	61.57	Black	NOT HISPANIC OR LATINO OR SPANISH ORIGIN	No	No	No	No	No	No	No	No	Unchecked	Checked	Unchecked	Checked	Unchecked	Unchecked	No	Checked	Checked	Checked	Unchecked	Unchecked	Unchecked	No	0	Yes	No	No	Yes	No	No	Unchecked	Unchecked	Unchecked	Unchecked	Unchecked	Unchecked	Checked	No	No	73.4	0	0	16
580	51	Female	34.06	Black	NOT HISPANIC OR LATINO OR SPANISH ORIGIN	No	No	No	No	No	No	No	No	Unchecked	Checked	Unchecked	Unchecked	Unchecked	Checked	No	Checked	Checked	Checked	Unchecked	Unchecked	Unchecked	Yes	6	Yes	No	No	Yes	No	No	Unchecked	Unchecked	Unchecked	Unchecked	Unchecked	Unchecked	Checked	Yes	No	77.2	0	0	21
581	50	Male	20.65	Other	HISPANIC OR LATINO OR SPANISH ORIGIN	No	No	No	No	No	No	No	No	Unchecked	Unchecked	Unchecked	Checked	Unchecked	Unchecked	No	Checked	Checked	Checked	Unchecked	Unchecked	Unchecked	No	0	Yes	No	No	Yes	No	No	Unchecked	Unchecked	Unchecked	Unchecked	Unchecked	Unchecked	Checked	No	No	67.4	0	0	5
582	68	Female	27.37	Not specified	Not Specified	No	No	No	No	No	Yes	Yes	Yes	Unchecked	Unchecked	Unchecked	Checked	Unchecked	Unchecked	No	Checked	Checked	Checked	Unchecked	Unchecked	Unchecked	No	4	Yes	Yes	Yes		Yes	Yes	Unchecked	Unchecked	Checked	Unchecked	Checked	Checked	Checked	No	No	78.5	22.4236	23.0229	23
583	86	Female	24.11	Other	HISPANIC OR LATINO OR SPANISH ORIGIN	No	No	Yes	HFrEF (EF<50%)	Yes	Yes	Yes	Yes	Unchecked	Unchecked	Unchecked	Unchecked	Checked	Unchecked	No	Checked	Checked	Checked	Unchecked	Unchecked	Unchecked	Yes	6	Yes	No	No	Yes	No	Yes	Unchecked	Unchecked	Unchecked	Unchecked	Unchecked	Checked	Checked	No	No	82	0	0	10
584	76	Male	26.32	Not specified	Not Specified	Former Smoker	No	Yes	No	Yes	No	Yes	No	Unchecked	Unchecked	Unchecked	Checked	Unchecked	Unchecked	No	Checked	Checked	Checked	Unchecked	Unchecked	Unchecked	Yes	14	Yes	No	Yes		No	Yes	Unchecked	Unchecked	Unchecked	Unchecked	Unchecked	Unchecked	Checked	No	No	77.2	0	0	10
585	44	Female	51.32	Black	NOT HISPANIC OR LATINO OR SPANISH ORIGIN	No	No	No	No	No	No	No	No	Unchecked	Unchecked	Unchecked	Checked	Unchecked	Unchecked	No	Checked	Checked	Checked	Unchecked	Unchecked	Unchecked	No	1	Yes	No	No	Yes	No	No	Unchecked	Unchecked	Unchecked	Unchecked	Unchecked	Unchecked	Checked	No	No	56.5	0	0	8
586	71	Female	24.63	Other	HISPANIC OR LATINO OR SPANISH ORIGIN	No	No	No	No	No	Yes	No	No	Unchecked	Unchecked	Unchecked	Checked	Unchecked	Unchecked	No	Checked	Checked	Unchecked	Checked	Unchecked	Unchecked	No	16	Yes	No	No	Yes	No	No	Unchecked	Unchecked	Unchecked	Unchecked	Unchecked	Unchecked	Checked	No	No	73.4	0	0	8
587	37	Male	27.66	White	NOT HISPANIC OR LATINO OR SPANISH ORIGIN	No	No	No	No	No	No	No	No	Unchecked	Unchecked	Unchecked	Checked	Unchecked	Unchecked	No	Checked	Checked	Checked	Unchecked	Unchecked	Unchecked	No	1	Yes	No	No	Yes	No	No	Unchecked	Unchecked	Unchecked	Unchecked	Unchecked	Unchecked	Checked	No	No	77.2	0	0	2
588	97	Male	25.7	Black	HISPANIC OR LATINO OR SPANISH ORIGIN	No	No	Yes	No	No	Yes	Yes	No	Unchecked	Unchecked	Unchecked	Unchecked	Checked	Unchecked	No	Checked	Checked	Checked	Unchecked	Unchecked	Unchecked	Yes	5	Yes	No	Yes		No	Yes	Unchecked	Unchecked	Unchecked	Unchecked	Unchecked	Unchecked	Checked	No	No	77.2	0	0	4
589	34	Female	32.17	Black	HISPANIC OR LATINO OR SPANISH ORIGIN	No	No	No	No	No	No	No	No	Unchecked	Unchecked	Unchecked	Checked	Unchecked	Unchecked	No	Checked	Checked	Checked	Unchecked	Unchecked	Unchecked	No	0	Yes	No	No	Yes	No	No	Unchecked	Unchecked	Unchecked	Unchecked	Unchecked	Unchecked	Checked	No	No	49.2	0	0	4
590	69	Male	24.95	Other	HISPANIC OR LATINO OR SPANISH ORIGIN	No	No	No	No	No	Yes	No	No	Unchecked	Unchecked	Unchecked	Checked	Unchecked	Unchecked	No	Checked	Checked	Checked	Unchecked	Unchecked	Unchecked	No	0	Yes	No	No	Yes	No	No	Unchecked	Unchecked	Unchecked	Unchecked	Unchecked	Unchecked	Checked	No	No	77.2	0	0	2
591	42	Male	41.55	Not specified	HISPANIC OR LATINO OR SPANISH ORIGIN	No	No	No	No	No	No	No	No	Unchecked	Unchecked	Unchecked	Checked	Unchecked	Unchecked	No	Checked	Checked	Checked	Unchecked	Unchecked	Unchecked	No	0	Yes	No	No	Yes	No	No	Unchecked	Unchecked	Unchecked	Unchecked	Unchecked	Unchecked	Checked	No	No	77.2	0	0	6
592	92	Female	25.31	White	NOT HISPANIC OR LATINO OR SPANISH ORIGIN	Former Smoker	No	No	No	No	Yes	Yes	Yes	Checked	Unchecked	Unchecked	Unchecked	Checked	Unchecked	No	Checked	Checked	Unchecked	Unchecked	Checked	Unchecked	Yes	8	Yes	No	No	Yes	No	Yes	Unchecked	Unchecked	Unchecked	Unchecked	Unchecked	Checked	Checked	No	No	69.9	0	0	12
593	76	Male	22.97	Not specified	NOT HISPANIC OR LATINO OR SPANISH ORIGIN	No	No	No	No	No	No	No	No	Unchecked	Unchecked	Unchecked	Checked	Unchecked	Unchecked	No	Checked	Checked	Checked	Unchecked	Unchecked	Unchecked	No	2	Yes	No	No	Yes	No	No	Unchecked	Unchecked	Unchecked	Unchecked	Unchecked	Checked	Checked	No	No	24.5	0	0	17
594	39	Male	34.39	Other	HISPANIC OR LATINO OR SPANISH ORIGIN	No	No	No	No	No	No	No	No	Unchecked	Unchecked	Unchecked	Checked	Unchecked	Unchecked	No	Checked	Checked	Checked	Unchecked	Unchecked	Unchecked	No	0	Yes	No	No	Yes	No	No	Unchecked	Unchecked	Unchecked	Unchecked	Unchecked	Unchecked	Checked	No	No	67.4	0	0	4
595	56	Male	42.91	White	HISPANIC OR LATINO OR SPANISH ORIGIN	No	No	No	No	No	No	No	Yes	Unchecked	Unchecked	Unchecked	Checked	Unchecked	Unchecked	No	Checked	Checked	Checked	Unchecked	Unchecked	Unchecked	Yes	5	Yes	No	No	Yes	No	Yes	Unchecked	Unchecked	Unchecked	Unchecked	Unchecked	Unchecked	Checked	No	No	77.2	0	0	14
596	88	Female	24.58	Asian	NOT HISPANIC OR LATINO OR SPANISH ORIGIN	No	No	No	HFpEF	No	No	Yes	Yes	Unchecked	Checked	Unchecked	Checked	Unchecked	Unchecked	No	Checked	Checked	Checked	Unchecked	Unchecked	Unchecked	Yes	6	Yes	Yes	Yes		Yes	Yes	Unchecked	Unchecked	Checked	Unchecked	Checked	Checked	Checked	No	No	54.3	3.67014	3.62708	12
597	62	Male	24.51	Other	Not Specified	No	No	No	No	No	Yes	No	No	Unchecked	Unchecked	Unchecked	Checked	Unchecked	Unchecked	No	Checked	Checked	Checked	Unchecked	Unchecked	Unchecked	No	5	Yes	No	No	Yes	No	No	Unchecked	Unchecked	Unchecked	Unchecked	Unchecked	Unchecked	Checked	No	No	77.2	0	0	3
598	51	Male	26.66	Other	HISPANIC OR LATINO OR SPANISH ORIGIN	No	No	No	No	No	No	No	No	Unchecked	Unchecked	Unchecked	Checked	Unchecked	Unchecked	No	Checked	Checked	Checked	Unchecked	Unchecked	Unchecked	No	0	Yes	No	No	Yes	No	Yes	Unchecked	Unchecked	Unchecked	Unchecked	Unchecked	Unchecked	Checked	No	No	56.8	0	0	8
599	61	Female	37.58	Other	HISPANIC OR LATINO OR SPANISH ORIGIN	No	No	No	No	No	Yes	Yes	Yes	Unchecked	Unchecked	Unchecked	Checked	Unchecked	Unchecked	No	Checked	Checked	Checked	Unchecked	Unchecked	Unchecked	Yes	6	Yes	No	No	Yes	No	No	Unchecked	Unchecked	Unchecked	Unchecked	Unchecked	Unchecked	Checked	No	No	56.8	0	0	5
600	40	Male	25.08	Black	NOT HISPANIC OR LATINO OR SPANISH ORIGIN	No	No	No	No	No	No	No	No	Unchecked	Unchecked	Unchecked	Checked	Unchecked	Unchecked	No	Checked	Checked	Checked	Unchecked	Unchecked	Unchecked	No	5	Yes	Yes	No	Yes	Yes	Yes	Unchecked	Unchecked	Unchecked	Checked	Unchecked	Checked	Checked	Yes	No	56.8	9.53264	4.96389	27
601	65	Male	33.34	Other	HISPANIC OR LATINO OR SPANISH ORIGIN	No	No	No	No	No	No	No	Yes	Unchecked	Unchecked	Unchecked	Checked	Unchecked	Unchecked	No	Unchecked	Checked	Checked	Unchecked	Unchecked	Unchecked	Yes	1	Yes	No	No	Yes	No	No	Unchecked	Unchecked	Unchecked	Unchecked	Unchecked	Unchecked	Checked	No	No	77.2	0	0	6
602	76	Male	27.97	Other	HISPANIC OR LATINO OR SPANISH ORIGIN	Former Smoker	No	No	No	No	Yes	Yes	Yes	Checked	Checked	Unchecked	Checked	Unchecked	Unchecked	No	Checked	Checked	Unchecked	Unchecked	Checked	Unchecked	Yes	8	Yes	No	No	Yes	No	No	Unchecked	Unchecked	Unchecked	Unchecked	Unchecked	Unchecked	Checked	No	No	82	0	0	26
603	40	Male	42.29	Other	HISPANIC OR LATINO OR SPANISH ORIGIN	No	No	No	No	No	Yes	Yes	No	Unchecked	Unchecked	Unchecked	Checked	Unchecked	Unchecked	No	Checked	Checked	Checked	Unchecked	Unchecked	Unchecked	No	0	Yes	Yes	Yes		Yes	Yes	Unchecked	Unchecked	Unchecked	Unchecked	Checked	Checked	Unchecked	Yes	No	54.3	13.341	14.4097	14
604	75	Female	18.73	White	HISPANIC OR LATINO OR SPANISH ORIGIN	No	No	No	No	Yes	No	Yes	No	Unchecked	Unchecked	Unchecked	Checked	Unchecked	Unchecked	No	Checked	Checked	Checked	Unchecked	Unchecked	Unchecked	Yes	5	Yes	No	No	Yes	Yes	No	Unchecked	Unchecked	Unchecked	Unchecked	Unchecked	Unchecked	Checked	No	No	69.9	0	0.565972	19
605	53	Male	29.22	White	HISPANIC OR LATINO OR SPANISH ORIGIN	Former Smoker	No	No	No	No	No	No	No	Unchecked	Unchecked	Unchecked	Checked	Unchecked	Unchecked	No	Checked	Checked	Checked	Unchecked	Unchecked	Unchecked	No	1	Yes	No	No	Yes	No	No	Unchecked	Unchecked	Unchecked	Unchecked	Unchecked	Checked	Checked	No	No	66.2	0	0	34
606	43	Male	30.17	White	HISPANIC OR LATINO OR SPANISH ORIGIN	No	No	No	No	No	No	No	No	Unchecked	Unchecked	Unchecked	Checked	Unchecked	Unchecked	No	Checked	Checked	Checked	Unchecked	Unchecked	Unchecked	No	0	Yes	No	No	Yes	No	No	Unchecked	Unchecked	Unchecked	Unchecked	Unchecked	Unchecked	Checked	No	No	77.2	0	0	5
607	63	Male	36.57	Not specified	Not Specified	No	No	No	No	No	No	Yes	No	Unchecked	Unchecked	Unchecked	Checked	Unchecked	Unchecked	No	Checked	Checked	Checked	Unchecked	Unchecked	Unchecked	No	1	Yes	No	No	Yes	No	No	Unchecked	Unchecked	Unchecked	Unchecked	Unchecked	Unchecked	Checked	No	No	82	0	0	5
608	56	Male	26.57	Black	NOT HISPANIC OR LATINO OR SPANISH ORIGIN	Active Smoker	No	No	No	No	Yes	Yes	No	Unchecked	Checked	Unchecked	Checked	Unchecked	Unchecked	No	Checked	Checked	Checked	Unchecked	Unchecked	Unchecked	No	2	Yes	Yes	No	Yes	Yes	No	Unchecked	Checked	Unchecked	Unchecked	Unchecked	Checked	Checked	No	No	80.9	1.79444	3.45139	25
609	53	Male	27.63	Black	NOT HISPANIC OR LATINO OR SPANISH ORIGIN	Former Smoker	No	No	HFpEF	No	Yes	Yes	No	Unchecked	Unchecked	Unchecked	Checked	Unchecked	Unchecked	Yes	Checked	Checked	Checked	Unchecked	Unchecked	Unchecked	No	14	Yes	Yes	Yes		Yes	Yes	Unchecked	Unchecked	Unchecked	Unchecked	Checked	Checked	Checked	No	No	67.4	3.33472	3.72917	5
610	85	Male	20.83	Black	NOT HISPANIC OR LATINO OR SPANISH ORIGIN	Former Smoker	No	No	No	No	No	No	No	Unchecked	Unchecked	Unchecked	Checked	Unchecked	Unchecked	No	Checked	Checked	Checked	Unchecked	Unchecked	Unchecked	No	3	Yes	No	No	Yes	No	No	Unchecked	Unchecked	Unchecked	Unchecked	Unchecked	Unchecked	Checked	No	No	67.4	0	0	1
611	56	Male	32.77	Not specified	Not Specified	Former Smoker	No	No	No	No	Yes	Yes	No	Unchecked	Unchecked	Unchecked	Checked	Unchecked	Unchecked	No	Checked	Checked	Checked	Unchecked	Unchecked	Unchecked	No	4	Yes	No	No	Yes	No	No	Unchecked	Unchecked	Unchecked	Unchecked	Unchecked	Unchecked	Checked	No	No	71.5	0	0	6
612	28	Male	46.64	Other	NOT HISPANIC OR LATINO OR SPANISH ORIGIN	Former Smoker	No	No	No	No	No	No	No	Unchecked	Checked	Unchecked	Checked	Unchecked	Unchecked	No	Checked	Checked	Checked	Unchecked	Unchecked	Unchecked	No	0	Yes	No	No	Yes	No	No	Unchecked	Unchecked	Unchecked	Unchecked	Unchecked	Unchecked	Checked	No	No	74	0	0	2
613	35	Male	30.21	Other	HISPANIC OR LATINO OR SPANISH ORIGIN	No	No	No	No	No	Yes	No	No	Unchecked	Unchecked	Unchecked	Checked	Unchecked	Unchecked	No	Checked	Checked	Checked	Unchecked	Unchecked	Unchecked	No	9	Yes	No	No	Yes	No	No	Unchecked	Unchecked	Unchecked	Unchecked	Unchecked	Unchecked	Checked	No	No	73.5	0	0	13
614	55	Male	34.97	White	NOT HISPANIC OR LATINO OR SPANISH ORIGIN	No	No	No	No	No	Yes	Yes	No	Unchecked	Unchecked	Unchecked	Unchecked	Checked	Unchecked	No	Checked	Checked	Checked	Unchecked	Unchecked	Unchecked	No	0	Yes	Yes	Yes		Yes	Yes	Unchecked	Unchecked	Unchecked	Unchecked	Checked	Checked	Checked	No	No	20.8	2.52847	3.20833	3
615	71	Female	38.67	Black	NOT HISPANIC OR LATINO OR SPANISH ORIGIN	No	No	Yes	HFpEF	No	Yes	Yes	Yes	Unchecked	Unchecked	Unchecked	Checked	Unchecked	Unchecked	No	Checked	Checked	Checked	Unchecked	Unchecked	Unchecked	Yes	12	Yes	No	No	Yes	No	No	Unchecked	Unchecked	Unchecked	Unchecked	Unchecked	Unchecked	Checked	No	No	79.9	0	0	4
616	71	Male	26.45	White	NOT HISPANIC OR LATINO OR SPANISH ORIGIN	No	No	No	No	No	No	Yes	No	Unchecked	Checked	Unchecked	Checked	Unchecked	Unchecked	No	Checked	Checked	Checked	Unchecked	Unchecked	Unchecked	No	3	Yes	No	No	Yes	No	No	Unchecked	Unchecked	Unchecked	Unchecked	Unchecked	Checked	Checked	No	No	82	0	0	2
617	72	Female	30.4	Black	NOT HISPANIC OR LATINO OR SPANISH ORIGIN	No	No	No	No	No	Yes	No	Yes	Unchecked	Unchecked	Unchecked	Checked	Unchecked	Unchecked	No	Checked	Checked	Checked	Unchecked	Unchecked	Unchecked	No	1	Yes	No	No	Yes	No	No	Unchecked	Unchecked	Unchecked	Unchecked	Unchecked	Unchecked	Checked	No	No	56.8	0	0	2
618	69	Male	26.63	Black	Not Specified	No	No	No	No	No	No	No	Yes	Unchecked	Unchecked	Unchecked	Checked	Unchecked	Unchecked	Yes	Checked	Checked	Checked	Unchecked	Unchecked	Unchecked	Yes	4	Yes	No	No	Yes	No	No	Unchecked	Unchecked	Unchecked	Unchecked	Unchecked	Unchecked	Checked	No	No	82	0	0	9
619	38	Female	25.96	White	HISPANIC OR LATINO OR SPANISH ORIGIN	No	No	No	No	No	No	No	No	Unchecked	Unchecked	Unchecked	Checked	Unchecked	Unchecked	No	Checked	Unchecked	Checked	Unchecked	Unchecked	Unchecked	No	7	Yes	Yes	Yes		Yes	Yes	Unchecked	Unchecked	Unchecked	Unchecked	Checked	Checked	Checked	No	No	73.5	12.9083	12.8625	29
620	75	Female	32.81	Other	HISPANIC OR LATINO OR SPANISH ORIGIN	No	No	No	No	No	No	Yes	No	Unchecked	Unchecked	Unchecked	Checked	Unchecked	Unchecked	No	Checked	Checked	Checked	Unchecked	Unchecked	Unchecked	No	4	Yes	No	Yes		No	Yes	Unchecked	Unchecked	Unchecked	Unchecked	Unchecked	Checked	Checked	No	No	73.4	0	0	11
621	31	Male	35.84	Other	NOT HISPANIC OR LATINO OR SPANISH ORIGIN	No	No	No	No	No	Yes	No	No	Unchecked	Unchecked	Unchecked	Checked	Unchecked	Unchecked	No	Checked	Checked	Checked	Unchecked	Unchecked	Unchecked	No	6	Yes	No	No	Yes	No	No	Unchecked	Unchecked	Unchecked	Unchecked	Unchecked	Unchecked	Checked	No	No	54.3	0	0	2
622	84	Male	27.35	White	NOT HISPANIC OR LATINO OR SPANISH ORIGIN	Former Smoker	No	No	No	No	No	Yes	Yes	Checked	Unchecked	Unchecked	Checked	Unchecked	Unchecked	No	Checked	Checked	Unchecked	Checked	Unchecked	Unchecked	No	5	Yes	No	No	Yes	No	No	Unchecked	Unchecked	Checked	Unchecked	Unchecked	Unchecked	Checked	No	No	69.9	0	0	3
623	88	Female	25.19	Other	HISPANIC OR LATINO OR SPANISH ORIGIN	No	No	No	No	No	No	Yes	Yes	Unchecked	Unchecked	Unchecked	Checked	Unchecked	Unchecked	No	Checked	Checked	Checked	Unchecked	Unchecked	Unchecked	Yes	6	Yes	No	Yes		No	Yes	Unchecked	Unchecked	Unchecked	Unchecked	Unchecked	Unchecked	Checked	No	No	77.2	0	0	15
624	55	Male	29.96	Black	NOT HISPANIC OR LATINO OR SPANISH ORIGIN	Active Smoker	No	No	No	No	Yes	Yes	Yes	Checked	Unchecked	Unchecked	Unchecked	Checked	Unchecked	No	Checked	Checked	Checked	Unchecked	Unchecked	Unchecked	Yes	7	Yes	No	No	Yes	No	No	Unchecked	Unchecked	Unchecked	Unchecked	Unchecked	Unchecked	Checked	No	No	73.6	0	0	1
625	78	Female	28.31	Black	NOT HISPANIC OR LATINO OR SPANISH ORIGIN	No	No	No	No	No	No	Yes	Yes	Unchecked	Unchecked	Unchecked	Unchecked	Checked	Unchecked	No	Checked	Checked	Checked	Unchecked	Unchecked	Unchecked	Yes	2	Yes	No	No	Yes	No	Yes	Unchecked	Unchecked	Unchecked	Unchecked	Unchecked	Checked	Checked	No	No	77.2	0	0	18
626	76	Male	32.54	Black	NOT HISPANIC OR LATINO OR SPANISH ORIGIN	No	No	Yes	No	Yes	No	Yes	No	Unchecked	Unchecked	Unchecked	Unchecked	Checked	Unchecked	No	Checked	Checked	Checked	Unchecked	Unchecked	Unchecked	No	0	Yes	Yes	Yes		Yes	Yes	Unchecked	Unchecked	Unchecked	Unchecked	Checked	Checked	Checked	No	No	82	3.22431	5.16528	5
627	41	Male	29.99	White	NOT HISPANIC OR LATINO OR SPANISH ORIGIN	Active Smoker	No	No	No	No	No	No	No	Unchecked	Unchecked	Unchecked	Checked	Unchecked	Unchecked	Yes	Checked	Checked	Checked	Unchecked	Unchecked	Unchecked	No	3	Yes	No	No	Yes	No	No	Unchecked	Unchecked	Unchecked	Unchecked	Unchecked	Unchecked	Checked	No	No	39.2	0	0	3
628	58	Male	28.42	Other	HISPANIC OR LATINO OR SPANISH ORIGIN	No	No	No	No	No	No	No	Yes	Unchecked	Unchecked	Unchecked	Checked	Unchecked	Unchecked	No	Checked	Checked	Checked	Unchecked	Unchecked	Unchecked	No	0	Yes	No	No	Yes	No	No	Unchecked	Unchecked	Unchecked	Unchecked	Unchecked	Unchecked	Checked	No	No	87	0	0	7
629	69	Male	28.67	White	HISPANIC OR LATINO OR SPANISH ORIGIN	No	No	No	No	No	No	No	No	Unchecked	Unchecked	Unchecked	Checked	Unchecked	Unchecked	No	Checked	Checked	Checked	Unchecked	Unchecked	Unchecked	No	1	Yes	No	No	Yes	No	No	Unchecked	Unchecked	Unchecked	Unchecked	Unchecked	Checked	Checked	No	No	77.2	0	0	8
630	73	Male	25.15	Black	HISPANIC OR LATINO OR SPANISH ORIGIN	No	No	Yes	HFrEF (EF<50%)	No	Yes	Yes	Yes	Unchecked	Unchecked	Unchecked	Checked	Unchecked	Unchecked	No	Unchecked	Checked	Checked	Unchecked	Unchecked	Unchecked	No	7	Yes	No	No	Yes	No	No	Unchecked	Unchecked	Checked	Unchecked	Unchecked	Unchecked	Checked	No	No	77.2	0	0	9
631	80	Female	25.13	White	NOT HISPANIC OR LATINO OR SPANISH ORIGIN	Former Smoker	No	No	No	No	No	Yes	No	Checked	Unchecked	Unchecked	Checked	Unchecked	Unchecked	No	Unchecked	Checked	Unchecked	Unchecked	Checked	Checked	No	7	Yes	No	No	Yes	No	No	Unchecked	Unchecked	Unchecked	Unchecked	Unchecked	Unchecked	Unchecked	No	No	69.9	0	0	11
632	64	Female	39.45	White	HISPANIC OR LATINO OR SPANISH ORIGIN	No	No	No	No	No	No	Yes	Yes	Unchecked	Unchecked	Unchecked	Checked	Unchecked	Unchecked	No	Checked	Checked	Checked	Unchecked	Unchecked	Unchecked	No	2	Yes	No	No	Yes	No	Yes	Unchecked	Unchecked	Unchecked	Unchecked	Unchecked	Unchecked	Checked	No	No	56.8	0	0	7
633	84	Male	21.5	White	NOT HISPANIC OR LATINO OR SPANISH ORIGIN	No	No	No	No	No	No	Yes	No	Unchecked	Unchecked	Unchecked	Checked	Unchecked	Unchecked	No	Checked	Checked	Checked	Unchecked	Unchecked	Unchecked	No	1	Yes	No	No	Yes	No	No	Unchecked	Unchecked	Unchecked	Unchecked	Unchecked	Unchecked	Checked	No	No	14.7	0	0	10
634	88	Female	20.35	White	Not Specified	No	No	No	No	No	No	Yes	No	Unchecked	Unchecked	Unchecked	Checked	Unchecked	Unchecked	No	Unchecked	Checked	Checked	Unchecked	Unchecked	Unchecked	No	6	Yes	No	Yes		No	Yes	Checked	Unchecked	Unchecked	Unchecked	Unchecked	Unchecked	Checked	No	No	48.3	0	0	5
635	78	Male	18.4	Black	NOT HISPANIC OR LATINO OR SPANISH ORIGIN	No	No	Yes	No	No	No	Yes	Yes	Unchecked	Unchecked	Unchecked	Checked	Unchecked	Unchecked	No	Unchecked	Checked	Checked	Unchecked	Unchecked	Unchecked	No	0	Yes	No	No	Yes	No	No	Unchecked	Unchecked	Unchecked	Unchecked	Checked	Unchecked	Checked	No	No	6.7	0	0	8
636	50	Male	30.23	Other	HISPANIC OR LATINO OR SPANISH ORIGIN	No	No	No	No	No	No	No	No	Unchecked	Unchecked	Unchecked	Checked	Unchecked	Unchecked	No	Checked	Checked	Checked	Unchecked	Unchecked	Unchecked	No	0	Yes	No	No	Yes	No	No	Unchecked	Unchecked	Unchecked	Unchecked	Unchecked	Unchecked	Checked	No	No	62.7	0	0	3
637	73	Male	29.91	White	NOT HISPANIC OR LATINO OR SPANISH ORIGIN	No	No	Yes	HFrEF (EF<50%)	Yes	Yes	Yes	Yes	Unchecked	Unchecked	Unchecked	Checked	Unchecked	Unchecked	No	Checked	Checked	Checked	Unchecked	Unchecked	Unchecked	Yes	6	Yes	Yes	No	Yes	Yes	Yes	Unchecked	Unchecked	Unchecked	Unchecked	Checked	Checked	Checked	No	No	39.9	12.2292	11.5563	21
638	62	Male	28.51	Not specified	Not Specified	No	No	No	No	No	Yes	Yes	Yes	Unchecked	Unchecked	Unchecked	Checked	Unchecked	Unchecked	No	Checked	Checked	Checked	Unchecked	Unchecked	Unchecked	Yes	3	Yes	No	No	Yes	No	No	Unchecked	Unchecked	Unchecked	Unchecked	Unchecked	Checked	Checked	No	No	73.6	0	0	7
639	70	Male	26.03	Black	NOT HISPANIC OR LATINO OR SPANISH ORIGIN	Former Smoker	No	No	No	No	Yes	Yes	No	Unchecked	Unchecked	Unchecked	Checked	Unchecked	Unchecked	No	Checked	Checked	Checked	Unchecked	Unchecked	Unchecked	Yes	15	Yes	No	No	Yes	No	No	Unchecked	Unchecked	Unchecked	Unchecked	Unchecked	Checked	Checked	No	No	82	0	0	17
640	65	Male	32.77	Other	HISPANIC OR LATINO OR SPANISH ORIGIN	No	No	No	No	No	No	No	No	Unchecked	Unchecked	Unchecked	Checked	Unchecked	Unchecked	No	Checked	Checked	Checked	Unchecked	Unchecked	Unchecked	No	0	Yes	Yes	Yes		Yes	Yes	Unchecked	Checked	Unchecked	Unchecked	Checked	Checked	Checked	Yes	No	82	18.0903	18.1333	21
641	77	Female	31.85	Other	HISPANIC OR LATINO OR SPANISH ORIGIN	No	No	Yes	No	No	Yes	Yes	No	Unchecked	Unchecked	Unchecked	Checked	Unchecked	Unchecked	No	Checked	Checked	Checked	Unchecked	Unchecked	Unchecked	No	7	Yes	No	Yes		No	No	Unchecked	Unchecked	Unchecked	Unchecked	Unchecked	Unchecked	Checked	No	No	69.9	0	0	2
642	94	Female	17.99	White	NOT HISPANIC OR LATINO OR SPANISH ORIGIN	No	No	Yes	No	No	No	Yes	Yes	Unchecked	Unchecked	Unchecked	Checked	Unchecked	Unchecked	No	Checked	Checked	Checked	Unchecked	Unchecked	Unchecked	Yes	2	Yes	No	No	Yes	No	No	Unchecked	Unchecked	Unchecked	Unchecked	Unchecked	Unchecked	Checked	No	No	20.2	0	0	7
643	71	Male	27.39	White	HISPANIC OR LATINO OR SPANISH ORIGIN	No	No	No	No	No	Yes	No	No	Unchecked	Unchecked	Unchecked	Checked	Unchecked	Unchecked	No	Checked	Checked	Checked	Unchecked	Unchecked	Unchecked	No	6	Yes	No	No	Yes	No	No	Unchecked	Unchecked	Unchecked	Unchecked	Unchecked	Unchecked	Checked	No	No	82	0	0	6
644	55	Male	33	Black	NOT HISPANIC OR LATINO OR SPANISH ORIGIN	No	No	No	No	No	Yes	No	Yes	Unchecked	Unchecked	Unchecked	Checked	Unchecked	Unchecked	No	Checked	Checked	Checked	Unchecked	Unchecked	Unchecked	Yes	7	Yes	No	No	Yes	No	No	Unchecked	Unchecked	Unchecked	Unchecked	Unchecked	Checked	Checked	No	No	73.6	0	0	2
645	69	Male	22.92	White	NOT HISPANIC OR LATINO OR SPANISH ORIGIN	Active Smoker	No	No	No	No	No	No	No	Unchecked	Unchecked	Unchecked	Checked	Unchecked	Unchecked	No	Unchecked	Checked	Unchecked	Unchecked	Unchecked	Checked	No	8	Yes	No	Yes		No	Yes	Unchecked	Unchecked	Unchecked	Unchecked	Unchecked	Checked	Checked	No	No	12.8	0	0	25
646	78	Male	26.81	White	NOT HISPANIC OR LATINO OR SPANISH ORIGIN	No	No	Yes	HFpEF	No	No	Yes	Yes	Unchecked	Unchecked	Unchecked	Checked	Unchecked	Unchecked	No	Checked	Checked	Checked	Unchecked	Unchecked	Unchecked	Yes	8	Yes	Yes	Yes		Yes	Yes	Unchecked	Unchecked	Unchecked	Unchecked	Checked	Checked	Checked	No	No	77.2	3.17778	3.12917	5
647	67	Female	40.11	White	HISPANIC OR LATINO OR SPANISH ORIGIN	Former Smoker	No	Yes	No	No	Yes	Yes	Yes	Checked	Unchecked	Unchecked	Checked	Unchecked	Unchecked	No	Checked	Checked	Unchecked	Unchecked	Unchecked	Checked	No	6	Yes	No	Yes		No	Yes	Unchecked	Unchecked	Unchecked	Unchecked	Unchecked	Checked	Checked	No	No	54.3	0	0	6
648	62	Male	26.56	Not specified	Not Specified	No	No	No	No	No	No	No	No	Unchecked	Unchecked	Unchecked	Checked	Unchecked	Unchecked	No	Checked	Checked	Checked	Unchecked	Unchecked	Unchecked	No	0	Yes	No	No	Yes	No	No	Unchecked	Unchecked	Unchecked	Unchecked	Unchecked	Unchecked	Checked	No	No	77.2	0	0	7
649	54	Female	35.04	Black	NOT HISPANIC OR LATINO OR SPANISH ORIGIN	No	No	No	No	No	No	No	No	Unchecked	Unchecked	Unchecked	Checked	Unchecked	Unchecked	No	Checked	Checked	Checked	Unchecked	Unchecked	Unchecked	No	12	Yes	No	No	Yes	No	No	Unchecked	Unchecked	Unchecked	Unchecked	Unchecked	Unchecked	Checked	No	No	77.2	0	0	2
650	51	Female	37.11	White	HISPANIC OR LATINO OR SPANISH ORIGIN	No	No	No	No	No	No	No	Yes	Unchecked	Unchecked	Unchecked	Checked	Unchecked	Unchecked	No	Checked	Checked	Checked	Unchecked	Unchecked	Unchecked	No	4	Yes	No	No	Yes	No	No	Unchecked	Unchecked	Unchecked	Unchecked	Unchecked	Unchecked	Checked	No	No	77.2	0	0	2
651	91	Female	23.14	Not specified	HISPANIC OR LATINO OR SPANISH ORIGIN	No	No	No	HFpEF	No	No	Yes	No	Checked	Unchecked	Unchecked	Checked	Unchecked	Unchecked	No	Checked	Checked	Checked	Unchecked	Unchecked	Unchecked	No	4	Yes	No	Yes		No	Yes	Unchecked	Unchecked	Unchecked	Unchecked	Unchecked	Unchecked	Checked	No	No	77.2	0	0	2
652	38	Male	23.25	Black	NOT HISPANIC OR LATINO OR SPANISH ORIGIN	No	No	Yes	No	No	No	Yes	No	Unchecked	Unchecked	Unchecked	Checked	Unchecked	Unchecked	No	Checked	Checked	Checked	Unchecked	Unchecked	Unchecked	No	0	Yes	No	No	Yes	No	Yes	Unchecked	Unchecked	Unchecked	Unchecked	Unchecked	Unchecked	Checked	No	No	74	0	0	9
653	84	Female	28	White	NOT HISPANIC OR LATINO OR SPANISH ORIGIN	No	No	No	No	No	No	No	No	Unchecked	Unchecked	Unchecked	Checked	Unchecked	Unchecked	No	Checked	Checked	Checked	Unchecked	Unchecked	Unchecked	No	0	Yes	No	No	Yes	No	No	Unchecked	Unchecked	Unchecked	Unchecked	Unchecked	Unchecked	Checked	No	No	54.1	0	0	7
654	54	Female	20.36	White	HISPANIC OR LATINO OR SPANISH ORIGIN	No	No	No	No	No	No	Yes	No	Unchecked	Checked	Unchecked	Checked	Unchecked	Unchecked	No	Checked	Checked	Unchecked	Unchecked	Checked	Unchecked	No	4	Yes	No	No	Yes	No	No	Unchecked	Unchecked	Unchecked	Unchecked	Unchecked	Unchecked	Checked	No	No	56.8	0	0	2
655	61	Male	16.87	Other	HISPANIC OR LATINO OR SPANISH ORIGIN	No	No	No	No	No	No	Yes	No	Unchecked	Unchecked	Unchecked	Checked	Unchecked	Unchecked	No	Checked	Checked	Checked	Unchecked	Unchecked	Unchecked	No	2	Yes	No	No	Yes	No	No	Unchecked	Unchecked	Unchecked	Unchecked	Unchecked	Checked	Checked	No	No	56.8	0	0	4
656	57	Male	34.19	White	NOT HISPANIC OR LATINO OR SPANISH ORIGIN	No	No	No	No	No	No	Yes	No	Unchecked	Unchecked	Unchecked	Checked	Unchecked	Unchecked	No	Unchecked	Checked	Checked	Unchecked	Unchecked	Unchecked	Yes	7	Yes	Yes	No	Yes	No	No	Unchecked	Unchecked	Unchecked	Unchecked	Unchecked	Unchecked	Checked	No	No	26.9	2.78958	0	21
657	57	Female	32.81	Black	NOT HISPANIC OR LATINO OR SPANISH ORIGIN	Active Smoker	No	No	No	Yes	Yes	Yes	No	Unchecked	Unchecked	Unchecked	Checked	Unchecked	Unchecked	No	Unchecked	Checked	Checked	Unchecked	Unchecked	Unchecked	No	7	Yes	No	No	Yes	No	No	Unchecked	Unchecked	Unchecked	Unchecked	Unchecked	Unchecked	Checked	No	No	77.2	0	0	9
658	96	Female	31.26	Not specified	HISPANIC OR LATINO OR SPANISH ORIGIN	No	No	No	No	No	Yes	Yes	No	Checked	Checked	Unchecked	Checked	Unchecked	Unchecked	No	Checked	Checked	Unchecked	Checked	Unchecked	Unchecked	Yes	14	Yes	No	Yes		No	Yes	Unchecked	Unchecked	Unchecked	Unchecked	Unchecked	Unchecked	Checked	No	No	77.2	0	0	5
659	36	Male	36.2	Other	HISPANIC OR LATINO OR SPANISH ORIGIN	Former Smoker	No	No	No	No	No	No	No	Unchecked	Unchecked	Unchecked	Checked	Unchecked	Unchecked	No	Checked	Checked	Checked	Unchecked	Unchecked	Unchecked	No	0	Yes	Yes	Yes		Yes	Yes	Unchecked	Unchecked	Unchecked	Unchecked	Checked	Checked	Checked	Yes	No	52	17.0146	17.8229	21
660	83	Male	22.42	Other	HISPANIC OR LATINO OR SPANISH ORIGIN	No	No	No	No	Yes	No	Yes	Yes	Unchecked	Unchecked	Unchecked	Unchecked	Checked	Unchecked	No	Checked	Checked	Checked	Unchecked	Unchecked	Unchecked	Yes	7	Yes	No	Yes		No	Yes	Unchecked	Checked	Checked	Unchecked	Unchecked	Unchecked	Checked	No	No	77.2	0	0	3
661	54	Female	28.29	Black	NOT HISPANIC OR LATINO OR SPANISH ORIGIN	Former Smoker	No	No	No	No	No	Yes	No	Unchecked	Unchecked	Unchecked	Checked	Unchecked	Unchecked	No	Unchecked	Checked	Checked	Unchecked	Unchecked	Unchecked	No	3	Yes	No	No	Yes	No	No	Unchecked	Unchecked	Unchecked	Unchecked	Unchecked	Unchecked	Checked	No	No	44.1	0	0	5
662	83	Male	21.81	Other	NOT HISPANIC OR LATINO OR SPANISH ORIGIN	No	No	No	No	No	No	Yes	Yes	Unchecked	Unchecked	Unchecked	Checked	Unchecked	Unchecked	No	Unchecked	Checked	Checked	Unchecked	Unchecked	Unchecked	No	10	Yes	No	No	Yes	No	No	Unchecked	Unchecked	Unchecked	Unchecked	Unchecked	Unchecked	Checked	No	No	30.7	0	0	5
663	91	Male	32.6	Not specified	HISPANIC OR LATINO OR SPANISH ORIGIN	Former Smoker	No	No	HFpEF	No	Yes	Yes	No	Checked	Unchecked	Unchecked	Unchecked	Checked	Unchecked	No	Unchecked	Checked	Unchecked	Unchecked	Checked	Unchecked	No	13	Yes	No	Yes		No	Yes	Unchecked	Unchecked	Unchecked	Unchecked	Unchecked	Unchecked	Checked	No	No	77.2	0	0	2
664	75	Female	24.33	White	HISPANIC OR LATINO OR SPANISH ORIGIN	No	No	No	No	No	No	Yes	Yes	Unchecked	Unchecked	Unchecked	Checked	Unchecked	Unchecked	No	Checked	Checked	Checked	Unchecked	Unchecked	Unchecked	Yes	3	Yes	Yes	No	Yes	Yes	Yes	Unchecked	Unchecked	Checked	Unchecked	Checked	Unchecked	Checked	No	No	6.6	9.04653	7.75556	19
665	89	Male	21.93	White	NOT HISPANIC OR LATINO OR SPANISH ORIGIN	No	No	No	No	Yes	No	No	No	Unchecked	Unchecked	Unchecked	Checked	Unchecked	Unchecked	No	Checked	Checked	Unchecked	Unchecked	Checked	Unchecked	Yes	7	Yes	Yes	Yes		Yes	No	Unchecked	Unchecked	Checked	Unchecked	Unchecked	Unchecked	Checked	No	No	39.9	0.0604167	0.0229167	2
666	31	Male	29	Black	HISPANIC OR LATINO OR SPANISH ORIGIN	No	No	No	No	No	No	No	No	Unchecked	Unchecked	Unchecked	Checked	Unchecked	Unchecked	No	Checked	Checked	Checked	Unchecked	Unchecked	Unchecked	No	0	Yes	No	No	Yes	No	No	Unchecked	Unchecked	Unchecked	Unchecked	Unchecked	Unchecked	Checked	No	No	67.4	0	0	6
667	78	Male	25.64	White	HISPANIC OR LATINO OR SPANISH ORIGIN	Former Smoker	No	Yes	No	No	Yes	Yes	Yes	Checked	Unchecked	Unchecked	Unchecked	Checked	Unchecked	No	Checked	Checked	Checked	Unchecked	Unchecked	Unchecked	Yes	9	Yes	No	No	Yes	No	Yes	Unchecked	Unchecked	Unchecked	Unchecked	Unchecked	Checked	Checked	No	No	20.2	0	0	14
668	66	Female	30.86	Other	HISPANIC OR LATINO OR SPANISH ORIGIN	No	No	No	No	No	No	No	No	Unchecked	Unchecked	Unchecked	Checked	Unchecked	Unchecked	No	Checked	Checked	Checked	Unchecked	Unchecked	Unchecked	No	0	Yes	No	No	Yes	No	No	Unchecked	Unchecked	Unchecked	Unchecked	Unchecked	Unchecked	Checked	No	No	82	0	0	6
669	39	Male	33.25	White	HISPANIC OR LATINO OR SPANISH ORIGIN	No	No	No	No	No	Yes	No	No	Unchecked	Unchecked	Unchecked	Checked	Unchecked	Unchecked	No	Checked	Checked	Checked	Unchecked	Unchecked	Unchecked	No	1	Yes	No	No	Yes	No	No	Unchecked	Unchecked	Unchecked	Unchecked	Unchecked	Unchecked	Checked	No	No	82	0	0	4
670	78	Female	34.96	Black	HISPANIC OR LATINO OR SPANISH ORIGIN	No	No	No	No	Yes	No	Yes	No	Unchecked	Unchecked	Unchecked	Unchecked	Checked	Unchecked	No	Checked	Checked	Unchecked	Unchecked	Checked	Unchecked	Yes	12	Yes	No	No	Yes	No	No	Unchecked	Unchecked	Unchecked	Unchecked	Unchecked	Checked	Checked	No	No	77.2	0	0	9
671	86	Male	28.62	Not specified	HISPANIC OR LATINO OR SPANISH ORIGIN	No	No	No	No	No	Yes	Yes	No	Unchecked	Unchecked	Unchecked	Checked	Unchecked	Unchecked	No	Checked	Checked	Checked	Unchecked	Unchecked	Unchecked	No	1	Yes	No	No	Yes	No	No	Unchecked	Unchecked	Unchecked	Unchecked	Unchecked	Unchecked	Checked	No	No	77.2	0	0	9
672	83	Male	24.89	Not specified	HISPANIC OR LATINO OR SPANISH ORIGIN	No	No	No	No	No	No	Yes	Yes	Unchecked	Unchecked	Unchecked	Checked	Unchecked	Unchecked	No	Checked	Checked	Checked	Unchecked	Unchecked	Unchecked	No	1	Yes	Yes	Yes		Yes	No	Unchecked	Unchecked	Unchecked	Unchecked	Unchecked	Unchecked	Checked	No	No	82	0.961806	1.09931	1
673	67	Female	30.14	Other	HISPANIC OR LATINO OR SPANISH ORIGIN	No	No	Yes	HFrEF (EF<50%)	Yes	Yes	Yes	Yes	Unchecked	Unchecked	Unchecked	Checked	Unchecked	Unchecked	No	Checked	Checked	Checked	Unchecked	Unchecked	Unchecked	Yes	14	Yes	No	No	Yes	No	No	Unchecked	Unchecked	Unchecked	Unchecked	Unchecked	Unchecked	Checked	No	No	77.2	0	0	2
674	77	Male	29.9	Not specified	Not Specified	No	No	No	No	No	No	Yes	Yes	Unchecked	Unchecked	Unchecked	Checked	Unchecked	Unchecked	No	Checked	Checked	Checked	Unchecked	Unchecked	Unchecked	Yes	4	Yes	No	Yes		No	Yes	Unchecked	Unchecked	Unchecked	Unchecked	Unchecked	Checked	Checked	No	No	82	0	0	10
675	54	Female	32.05	Black	NOT HISPANIC OR LATINO OR SPANISH ORIGIN	No	No	No	No	No	Yes	Yes	No	Unchecked	Unchecked	Unchecked	Checked	Unchecked	Unchecked	No	Checked	Unchecked	Checked	Unchecked	Unchecked	Unchecked	No	7	Yes	No	No	Yes	No	No	Unchecked	Unchecked	Unchecked	Unchecked	Unchecked	Checked	Checked	No	No	55.2	0	0	12
676	37	Male	63.73	Black	NOT HISPANIC OR LATINO OR SPANISH ORIGIN	Former Smoker	No	No	No	No	No	No	No	Unchecked	Unchecked	Unchecked	Checked	Unchecked	Unchecked	No	Checked	Checked	Checked	Unchecked	Unchecked	Unchecked	No	4	Yes	No	No	Yes	No	No	Unchecked	Unchecked	Unchecked	Unchecked	Unchecked	Unchecked	Checked	No	No	76.3	0	0	2
677	39	Male	24.12	Black	NOT HISPANIC OR LATINO OR SPANISH ORIGIN	Former Smoker	No	No	No	No	No	No	No	Unchecked	Unchecked	Unchecked	Unchecked	Unchecked	Checked	No	Checked	Unchecked	Checked	Unchecked	Unchecked	Unchecked	No	8	Yes	No	No	Yes	No	No	Unchecked	Unchecked	Unchecked	Unchecked	Unchecked	Unchecked	Checked	Yes	No	83.4	0	0	16
678	70	Female	35.71	Other	HISPANIC OR LATINO OR SPANISH ORIGIN	No	No	No	No	No	No	Yes	No	Checked	Checked	Unchecked	Checked	Unchecked	Unchecked	No	Checked	Checked	Checked	Unchecked	Unchecked	Unchecked	No	1	Yes	No	No	Yes	No	No	Unchecked	Unchecked	Unchecked	Unchecked	Unchecked	Unchecked	Unchecked	No	No	82	0	0	16
679	56	Male	25.93	White	HISPANIC OR LATINO OR SPANISH ORIGIN	No	No	No	No	No	No	No	No	Unchecked	Unchecked	Unchecked	Checked	Unchecked	Unchecked	No	Checked	Checked	Checked	Unchecked	Unchecked	Unchecked	No	0	Yes	No	No	Yes	No	No	Unchecked	Unchecked	Unchecked	Unchecked	Unchecked	Unchecked	Checked	No	No	77.2	0	0	8
680	64	Male	30.58	Black	HISPANIC OR LATINO OR SPANISH ORIGIN	No	No	No	No	Yes	Yes	Yes	Yes	Unchecked	Unchecked	Unchecked	Unchecked	Checked	Unchecked	No	Checked	Checked	Checked	Unchecked	Unchecked	Unchecked	Yes	8	Yes	Yes	Yes		Yes	Yes	Unchecked	Unchecked	Unchecked	Unchecked	Unchecked	Checked	Unchecked	Yes	No	67.4	1.42986	2.625	9
681	84	Male	19.46	Asian	NOT HISPANIC OR LATINO OR SPANISH ORIGIN	No	No	No	No	No	No	No	No	Unchecked	Unchecked	Unchecked	Checked	Unchecked	Unchecked	No	Checked	Checked	Checked	Unchecked	Unchecked	Unchecked	No	8	Yes	No	No	Yes	No	No	Unchecked	Unchecked	Unchecked	Unchecked	Unchecked	Checked	Checked	No	No	76.3	0	0	11
682	85	Female	23.4	Not specified	HISPANIC OR LATINO OR SPANISH ORIGIN	No	No	No	No	No	No	Yes	No	Unchecked	Unchecked	Unchecked	Checked	Unchecked	Unchecked	No	Checked	Checked	Checked	Unchecked	Unchecked	Unchecked	No	11	Yes	No	Yes		No	Yes	Unchecked	Unchecked	Unchecked	Unchecked	Unchecked	Unchecked	Checked	No	No	82	0	0	3
683	62	Male	26.08	Asian	Not Specified	No	No	No	No	No	No	No	No	Unchecked	Unchecked	Unchecked	Checked	Unchecked	Unchecked	No	Checked	Checked	Checked	Unchecked	Unchecked	Unchecked	No	0	Yes	No	No	Yes	No	No	Unchecked	Unchecked	Unchecked	Unchecked	Unchecked	Unchecked	Checked	No	No	40.3	0	0	5
684	34	Male	25.06	Other	HISPANIC OR LATINO OR SPANISH ORIGIN	No	No	No	No	No	Yes	No	No	Unchecked	Unchecked	Unchecked	Unchecked	Unchecked	Checked	No	Checked	Unchecked	Unchecked	Unchecked	Unchecked	Checked	Yes	11	Yes	No	No	Yes	No	No	Unchecked	Unchecked	Unchecked	Unchecked	Unchecked	Unchecked	Checked	No	No	77.2	0	0	3
685	67	Male	22.69	Black	Not Specified	No	No	No	No	Yes	No	Yes	No	Unchecked	Unchecked	Unchecked	Unchecked	Checked	Unchecked	No	Checked	Checked	Checked	Unchecked	Unchecked	Unchecked	Yes	6	Yes	No	No	Yes	No	No	Unchecked	Unchecked	Unchecked	Unchecked	Unchecked	Unchecked	Checked	No	No	32.3	0	0	5
686	82	Female	26.33	Black	HISPANIC OR LATINO OR SPANISH ORIGIN	No	No	No	No	No	Yes	Yes	No	Unchecked	Unchecked	Unchecked	Checked	Unchecked	Unchecked	No	Checked	Checked	Checked	Unchecked	Unchecked	Unchecked	Yes	3	Yes	No	No	Yes	No	No	Unchecked	Unchecked	Unchecked	Unchecked	Unchecked	Unchecked	Checked	No	No	82	0	0	9
687	73	Male	31.14	Black	NOT HISPANIC OR LATINO OR SPANISH ORIGIN	Former Smoker	No	No	No	No	No	Yes	Yes	Unchecked	Unchecked	Unchecked	Checked	Unchecked	Unchecked	No	Checked	Checked	Checked	Unchecked	Unchecked	Unchecked	Yes	4	Yes	No	No	Yes	No	No	Unchecked	Unchecked	Unchecked	Unchecked	Unchecked	Unchecked	Checked	No	No	56.8	0	0	5
688	74	Male	31	White	HISPANIC OR LATINO OR SPANISH ORIGIN	No	No	No	No	No	No	Yes	No	Unchecked	Unchecked	Unchecked	Checked	Unchecked	Unchecked	No	Checked	Checked	Checked	Unchecked	Unchecked	Unchecked	Yes	9	Yes	No	Yes		No	Yes	Unchecked	Unchecked	Unchecked	Unchecked	Unchecked	Unchecked	Checked	No	No	83.4	0	0	8
689	81	Male	26.44	Not specified	HISPANIC OR LATINO OR SPANISH ORIGIN	Former Smoker	No	No	No	No	Yes	Yes	Yes	Unchecked	Unchecked	Unchecked	Checked	Unchecked	Unchecked	No	Checked	Checked	Checked	Unchecked	Unchecked	Unchecked	Yes	9	Yes	No	No	Yes	No	No	Unchecked	Unchecked	Unchecked	Unchecked	Unchecked	Checked	Checked	No	No	77.2	0	0	6
690	76	Female	25.28	Other	HISPANIC OR LATINO OR SPANISH ORIGIN	No	No	No	No	No	Yes	Yes	No	Unchecked	Unchecked	Unchecked	Checked	Unchecked	Unchecked	No	Checked	Checked	Checked	Unchecked	Unchecked	Unchecked	Yes	7	Yes	No	No	Yes	No	No	Unchecked	Unchecked	Unchecked	Unchecked	Unchecked	Unchecked	Checked	No	No	54.3	0	0	4
691	65	Female	25.5	Other	HISPANIC OR LATINO OR SPANISH ORIGIN	No	No	No	No	No	Yes	Yes	Yes	Unchecked	Unchecked	Unchecked	Checked	Unchecked	Unchecked	No	Checked	Checked	Checked	Unchecked	Unchecked	Unchecked	No	3	Yes	No	No	Yes	No	No	Unchecked	Unchecked	Unchecked	Unchecked	Unchecked	Unchecked	Checked	No	No	82	0	0	4
692	75	Female	42.96	White	NOT HISPANIC OR LATINO OR SPANISH ORIGIN	No	No	No	No	No	Yes	Yes	No	Unchecked	Unchecked	Unchecked	Checked	Unchecked	Unchecked	No	Checked	Checked	Checked	Unchecked	Unchecked	Unchecked	Yes	12	Yes	Yes	Yes		Yes	Yes	Unchecked	Unchecked	Unchecked	Unchecked	Checked	Checked	Checked	No	No	82	4.47292	4.50208	7
693	82	Male	27.61	Other	HISPANIC OR LATINO OR SPANISH ORIGIN	No	No	No	No	Yes	Yes	Yes	No	Unchecked	Unchecked	Unchecked	Checked	Unchecked	Unchecked	No	Checked	Checked	Checked	Unchecked	Unchecked	Unchecked	Yes	19	Yes	Yes	Yes		Yes	Yes	Unchecked	Unchecked	Checked	Unchecked	Checked	Checked	Checked	Yes	No	77.2	14.8944	14.9535	22
694	47	Male	31.9	Not specified	Not Specified	No	No	No	No	No	Yes	Yes	No	Unchecked	Unchecked	Unchecked	Checked	Unchecked	Unchecked	No	Checked	Checked	Checked	Unchecked	Unchecked	Unchecked	No	2	Yes	No	No	Yes	No	No	Unchecked	Unchecked	Unchecked	Unchecked	Unchecked	Unchecked	Checked	No	No	77.2	0	0	10
695	57	Male	29.91	Black	Not Specified	No	No	No	No	No	No	No	No	Unchecked	Unchecked	Unchecked	Checked	Unchecked	Unchecked	No	Checked	Checked	Checked	Unchecked	Unchecked	Unchecked	No	0	Yes	No	No	Yes	No	No	Unchecked	Unchecked	Unchecked	Unchecked	Unchecked	Checked	Checked	No	No	20.2	0	0	3
696	68	Female	28.2	White	HISPANIC OR LATINO OR SPANISH ORIGIN	No	No	No	No	No	Yes	No	No	Unchecked	Unchecked	Unchecked	Checked	Unchecked	Unchecked	No	Checked	Checked	Checked	Unchecked	Unchecked	Unchecked	No	4	Yes	No	No	Yes	No	No	Unchecked	Unchecked	Unchecked	Unchecked	Unchecked	Unchecked	Checked	No	No	69.9	0	0	19
697	92	Female	24	Asian	Not Specified	No	No	No	No	No	No	Yes	Yes	Unchecked	Unchecked	Unchecked	Checked	Unchecked	Unchecked	No	Checked	Checked	Checked	Unchecked	Unchecked	Unchecked	Yes	7	Yes	No	No	Yes	No	No	Unchecked	Unchecked	Unchecked	Unchecked	Unchecked	Unchecked	Checked	No	No	13.6	0	0	7
698	84	Female	25.78	Not specified	Not Specified	No	No	No	No	No	Yes	Yes	Yes	Unchecked	Unchecked	Unchecked	Checked	Unchecked	Unchecked	No	Checked	Checked	Checked	Unchecked	Unchecked	Unchecked	No	0	Yes	Yes	Yes		Yes	Yes	Unchecked	Unchecked	Unchecked	Unchecked	Checked	Checked	Unchecked	No	No	82	7.96528	8.09097	10
699	53	Male	20.09	Black	Not Specified	No	No	No	No	No	No	Yes	No	Unchecked	Unchecked	Unchecked	Checked	Unchecked	Unchecked	Yes	Unchecked	Checked	Checked	Unchecked	Unchecked	Unchecked	No	26	Yes	No	Yes		No	No	Unchecked	Unchecked	Unchecked	Unchecked	Unchecked	Unchecked	Checked	No	No	81.7	0	0	13
700	28	Female	32.91	Other	HISPANIC OR LATINO OR SPANISH ORIGIN	No	No	No	No	No	No	No	No	Unchecked	Checked	Unchecked	Checked	Unchecked	Unchecked	No	Checked	Checked	Checked	Unchecked	Unchecked	Unchecked	No	3	Yes	No	No	Yes	No	No	Unchecked	Unchecked	Unchecked	Unchecked	Unchecked	Unchecked	Checked	No	No	77.2	0	0	2
701	57	Female	39.14	Not specified	NOT HISPANIC OR LATINO OR SPANISH ORIGIN	No	No	No	No	No	No	No	No	Unchecked	Unchecked	Unchecked	Checked	Unchecked	Unchecked	No	Checked	Checked	Checked	Unchecked	Unchecked	Unchecked	No	0	Yes	No	No	Yes	No	No	Unchecked	Unchecked	Unchecked	Unchecked	Unchecked	Unchecked	Checked	No	No	91	0	0	4
702	57	Female	25.81	Other	HISPANIC OR LATINO OR SPANISH ORIGIN	No	No	No	No	No	Yes	Yes	Yes	Unchecked	Unchecked	Unchecked	Checked	Unchecked	Unchecked	No	Checked	Checked	Checked	Unchecked	Unchecked	Unchecked	Yes	3	Yes	No	No	Yes	No	No	Unchecked	Unchecked	Unchecked	Unchecked	Unchecked	Unchecked	Checked	No	No	67.4	0	0	5
703	64	Female	32.32	White	HISPANIC OR LATINO OR SPANISH ORIGIN	No	No	No	No	Yes	Yes	Yes	No	Unchecked	Unchecked	Unchecked	Checked	Unchecked	Unchecked	No	Checked	Checked	Checked	Unchecked	Unchecked	Unchecked	Yes	9	Yes	No	No	Yes	No	No	Unchecked	Unchecked	Unchecked	Unchecked	Unchecked	Checked	Checked	No	No	69.9	0	0	14
704	93	Female	30.47	White	Not Specified	No	No	No	HFpEF	No	No	Yes	No	Unchecked	Unchecked	Unchecked	Checked	Unchecked	Unchecked	No	Checked	Checked	Checked	Unchecked	Unchecked	Unchecked	No	10	Yes	No	No	Yes	No	No	Unchecked	Unchecked	Unchecked	Unchecked	Checked	Checked	Checked	No	No	82	0	0	18
705	77	Male	24.07	Other	HISPANIC OR LATINO OR SPANISH ORIGIN	No	No	Yes	HFrEF (EF<50%)	No	No	No	Yes	Unchecked	Unchecked	Unchecked	Checked	Unchecked	Unchecked	No	Checked	Checked	Checked	Unchecked	Unchecked	Unchecked	No	2	Yes	No	Yes		No	No	Unchecked	Unchecked	Unchecked	Unchecked	Checked	Unchecked	Checked	No	No	69.9	0	0	8
706	55	Female	37.23	White	HISPANIC OR LATINO OR SPANISH ORIGIN	No	No	No	No	No	Yes	Yes	Yes	Unchecked	Unchecked	Unchecked	Checked	Unchecked	Unchecked	No	Checked	Checked	Checked	Unchecked	Unchecked	Unchecked	Yes	6	Yes	No	No	Yes	No	No	Unchecked	Unchecked	Unchecked	Unchecked	Unchecked	Unchecked	Checked	No	No	77.2	0	0	3
707	73	Male	18.73	Other	HISPANIC OR LATINO OR SPANISH ORIGIN	No	No	No	No	No	No	No	Yes	Checked	Unchecked	Unchecked	Checked	Unchecked	Unchecked	No	Checked	Checked	Checked	Unchecked	Unchecked	Unchecked	Yes	2	Yes	No	No	Yes	No	No	Unchecked	Unchecked	Unchecked	Unchecked	Unchecked	Unchecked	Checked	No	No	82	0	0	7
708	81	Female	31.01	White	HISPANIC OR LATINO OR SPANISH ORIGIN	No	No	No	HFpEF	Yes	Yes	Yes	Yes	Unchecked	Unchecked	Unchecked	Checked	Unchecked	Unchecked	No	Checked	Checked	Checked	Unchecked	Unchecked	Unchecked	Yes	12	Yes	No	No	Yes	No	No	Unchecked	Unchecked	Unchecked	Unchecked	Unchecked	Checked	Checked	No	No	77.2	0	0	5
709	31	Male	31.47	Other	HISPANIC OR LATINO OR SPANISH ORIGIN	No	No	No	No	No	No	No	No	Unchecked	Unchecked	Unchecked	Checked	Unchecked	Unchecked	No	Checked	Checked	Checked	Unchecked	Unchecked	Unchecked	No	0	Yes	No	No	Yes	No	No	Unchecked	Unchecked	Unchecked	Unchecked	Unchecked	Unchecked	Checked	No	No	82	0	0	11
710	32	Male	36.5	Not specified	HISPANIC OR LATINO OR SPANISH ORIGIN	No	No	No	No	No	No	Yes	No	Unchecked	Unchecked	Unchecked	Checked	Unchecked	Unchecked	No	Checked	Checked	Checked	Unchecked	Unchecked	Unchecked	No	0	Yes	No	No	Yes	No	No	Unchecked	Unchecked	Unchecked	Unchecked	Unchecked	Checked	Checked	No	No	82	0	0	17
711	80	Male	38	Black	NOT HISPANIC OR LATINO OR SPANISH ORIGIN	No	No	No	No	No	Yes	No	No	Unchecked	Unchecked	Unchecked	Checked	Unchecked	Unchecked	No	Checked	Checked	Checked	Unchecked	Unchecked	Unchecked	No	3	Yes	No	Yes		No	Yes	Unchecked	Unchecked	Unchecked	Unchecked	Unchecked	Unchecked	Checked	No	No	69.9	0	0	1
712	49	Female	22.6	White	NOT HISPANIC OR LATINO OR SPANISH ORIGIN	No	No	No	No	No	No	No	No	Unchecked	Unchecked	Unchecked	Checked	Unchecked	Unchecked	No	Unchecked	Checked	Checked	Unchecked	Unchecked	Unchecked	No	15	Yes	Yes	Yes		Yes	Yes	Unchecked	Checked	Checked	Unchecked	Unchecked	Checked	Checked	No	No	77.2	2.56389	2.76181	20
713	71	Male	29.4	White	HISPANIC OR LATINO OR SPANISH ORIGIN	No	No	No	No	No	Yes	No	Yes	Unchecked	Unchecked	Unchecked	Checked	Unchecked	Unchecked	No	Checked	Checked	Checked	Unchecked	Unchecked	Unchecked	Yes	1	Yes	Yes	Yes		Yes	Yes	Unchecked	Unchecked	Checked	Unchecked	Checked	Checked	Checked	Yes	No	77.2	14.9382	17.3389	18
714	76	Male	32.01	Not specified	HISPANIC OR LATINO OR SPANISH ORIGIN	Former Smoker	No	No	HFrEF (EF<50%)	No	Yes	Yes	Yes	Checked	Unchecked	Unchecked	Unchecked	Unchecked	Checked	No	Checked	Checked	Checked	Unchecked	Unchecked	Unchecked	Yes	3	Yes	No	Yes		No	No	Unchecked	Unchecked	Unchecked	Unchecked	Unchecked	Checked	Checked	No	No	77.2	0	0	3
715	64	Male	22.44	White	Not Specified	Active Smoker	No	No	No	Yes	Yes	Yes	No	Unchecked	Unchecked	Unchecked	Checked	Unchecked	Unchecked	Yes	Checked	Checked	Checked	Unchecked	Unchecked	Unchecked	Yes	15	Yes	No	No	Yes	No	No	Unchecked	Unchecked	Unchecked	Unchecked	Unchecked	Checked	Unchecked	No	No	67.4	0	0	20
716	61	Male	24.52	Other	HISPANIC OR LATINO OR SPANISH ORIGIN	No	No	No	No	No	Yes	Yes	No	Unchecked	Checked	Unchecked	Checked	Unchecked	Unchecked	Yes	Checked	Checked	Checked	Unchecked	Unchecked	Unchecked	No	7	Yes	No	No	Yes	No	No	Unchecked	Unchecked	Unchecked	Unchecked	Unchecked	Checked	Checked	No	No	69.9	0	0	4
717	48	Male	34.53	Not specified	HISPANIC OR LATINO OR SPANISH ORIGIN	No	No	No	No	No	No	No	No	Unchecked	Unchecked	Unchecked	Checked	Unchecked	Unchecked	No	Checked	Checked	Checked	Unchecked	Unchecked	Unchecked	No	0	Yes	No	No	Yes	No	No	Unchecked	Unchecked	Unchecked	Unchecked	Unchecked	Checked	Checked	No	No	50.1	0	0	6
718	80	Female	30.55	Black	HISPANIC OR LATINO OR SPANISH ORIGIN	No	No	No	No	No	Yes	Yes	Yes	Unchecked	Unchecked	Unchecked	Unchecked	Checked	Unchecked	No	Checked	Checked	Checked	Unchecked	Unchecked	Unchecked	Yes	18	Yes	No	No	Yes	No	No	Unchecked	Unchecked	Unchecked	Unchecked	Unchecked	Unchecked	Checked	No	No	83.4	0	0	4
719	55	Female	25.18	Not specified	HISPANIC OR LATINO OR SPANISH ORIGIN	No	No	No	No	No	Yes	Yes	No	Unchecked	Unchecked	Unchecked	Checked	Unchecked	Unchecked	No	Checked	Unchecked	Checked	Unchecked	Unchecked	Unchecked	No	2	Yes	No	No	Yes	No	No	Unchecked	Unchecked	Unchecked	Unchecked	Unchecked	Unchecked	Checked	No	No	78.5	0	0	3
720	52	Male	42.86	Other	HISPANIC OR LATINO OR SPANISH ORIGIN	No	No	No	No	No	No	No	No	Unchecked	Unchecked	Unchecked	Checked	Unchecked	Unchecked	No	Checked	Checked	Checked	Unchecked	Unchecked	Unchecked	No	0	Yes	Yes	Yes		Yes	Yes	Unchecked	Unchecked	Unchecked	Checked	Checked	Unchecked	Checked	No	No	77.2	2.64792	2.82986	3
721	60	Female	51.36	White	HISPANIC OR LATINO OR SPANISH ORIGIN	No	No	No	No	No	No	No	No	Unchecked	Unchecked	Unchecked	Checked	Unchecked	Unchecked	No	Unchecked	Checked	Checked	Unchecked	Unchecked	Unchecked	No	3	Yes	No	No	Yes	No	No	Unchecked	Unchecked	Unchecked	Unchecked	Unchecked	Unchecked	Checked	No	No	82	0	0	12
722	65	Male	27.52	Black	NOT HISPANIC OR LATINO OR SPANISH ORIGIN	No	No	No	HFrEF (EF<50%)	Yes	No	Yes	No	Unchecked	Unchecked	Unchecked	Unchecked	Checked	Unchecked	No	Checked	Checked	Checked	Unchecked	Unchecked	Unchecked	Yes	7	Yes	No	No	Yes	No	No	Unchecked	Checked	Checked	Unchecked	Unchecked	Checked	Checked	No	No	56	0	0	11
723	49	Female	45.6	Black	HISPANIC OR LATINO OR SPANISH ORIGIN	Former Smoker	No	No	No	No	Yes	Yes	No	Checked	Checked	Unchecked	Checked	Unchecked	Unchecked	No	Checked	Checked	Unchecked	Unchecked	Checked	Unchecked	No	16	Yes	No	No	Yes	No	No	Unchecked	Unchecked	Unchecked	Unchecked	Unchecked	Unchecked	Checked	No	No	82	0	0	8
724	60	Male	34.17	Asian	Not Specified	No	No	No	No	No	Yes	Yes	No	Unchecked	Unchecked	Unchecked	Checked	Unchecked	Unchecked	Yes	Checked	Checked	Checked	Unchecked	Unchecked	Unchecked	Yes	9	Yes	Yes	Yes		Yes	Yes	Unchecked	Unchecked	Checked	Unchecked	Checked	Checked	Checked	Yes	No	77.2	9.29514	9.02431	13
725	31	Male	21.37	Black	Not Specified	No	Yes	No	No	No	No	No	No	Unchecked	Checked	Unchecked	Checked	Unchecked	Unchecked	No	Checked	Checked	Checked	Unchecked	Unchecked	Unchecked	No	0	Yes	No	No	Yes	No	No	Unchecked	Unchecked	Unchecked	Unchecked	Unchecked	Unchecked	Checked	No	No	74	0	0	3
726	51	Male	32.66	Other	HISPANIC OR LATINO OR SPANISH ORIGIN	No	No	No	No	No	No	No	No	Unchecked	Unchecked	Unchecked	Checked	Unchecked	Unchecked	No	Checked	Checked	Checked	Unchecked	Unchecked	Unchecked	No	0	Yes	No	No	Yes	No	No	Unchecked	Unchecked	Unchecked	Unchecked	Unchecked	Unchecked	Checked	No	No	77.2	0	0	5
727	53	Male	24.7	White	NOT HISPANIC OR LATINO OR SPANISH ORIGIN	No	No	No	No	No	No	No	No	Unchecked	Unchecked	Unchecked	Checked	Unchecked	Unchecked	Yes	Checked	Checked	Unchecked	Unchecked	Unchecked	Checked	No	5	Yes	No	No	Yes	No	Yes	Unchecked	Unchecked	Unchecked	Unchecked	Unchecked	Checked	Checked	No	No	77	0	0	11
728	77	Male	25.63	Other	HISPANIC OR LATINO OR SPANISH ORIGIN	No	No	No	No	No	No	Yes	No	Unchecked	Unchecked	Unchecked	Checked	Unchecked	Unchecked	No	Checked	Checked	Checked	Unchecked	Unchecked	Unchecked	No	1	Yes	No	No	Yes	No	Yes	Unchecked	Unchecked	Unchecked	Unchecked	Unchecked	Checked	Checked	No	No	54.8	0	0	9
729	74	Male	26.72	Other	HISPANIC OR LATINO OR SPANISH ORIGIN	No	No	Yes	No	No	Yes	No	No	Unchecked	Unchecked	Unchecked	Checked	Unchecked	Unchecked	No	Checked	Checked	Checked	Unchecked	Unchecked	Unchecked	Yes	9	Yes	No	Yes		No	Yes	Unchecked	Unchecked	Unchecked	Unchecked	Unchecked	Unchecked	Checked	No	No	77.2	0	0	5
730	83	Female	15.3	Other	Not Specified	Former Smoker	No	No	No	No	Yes	Yes	No	Unchecked	Checked	Unchecked	Unchecked	Unchecked	Checked	No	Checked	Unchecked	Unchecked	Unchecked	Checked	Checked	No	11	Yes	No	No	Yes	No	No	Unchecked	Unchecked	Unchecked	Unchecked	Unchecked	Checked	Checked	No	No	77.2	0	0	11
731	84	Female	22.57	White	HISPANIC OR LATINO OR SPANISH ORIGIN	No	No	Yes	No	No	Yes	Yes	Yes	Unchecked	Unchecked	Unchecked	Checked	Unchecked	Unchecked	No	Checked	Checked	Unchecked	Unchecked	Checked	Unchecked	No	9	Yes	Yes	Yes		Yes	No	Unchecked	Unchecked	Unchecked	Unchecked	Unchecked	Checked	Checked	No	No	77.2	1.28472	1.31458	5
732	68	Male	48.97	Black	NOT HISPANIC OR LATINO OR SPANISH ORIGIN	No	No	No	No	No	No	Yes	No	Unchecked	Unchecked	Unchecked	Checked	Unchecked	Unchecked	No	Checked	Checked	Checked	Unchecked	Unchecked	Unchecked	No	5	Yes	No	No	Yes	No	No	Unchecked	Unchecked	Unchecked	Unchecked	Unchecked	Checked	Unchecked	No	No	74	0	0	10
733	76	Male	32.28	White	HISPANIC OR LATINO OR SPANISH ORIGIN	Former Smoker	No	No	No	No	Yes	Yes	Yes	Unchecked	Unchecked	Unchecked	Checked	Unchecked	Unchecked	No	Checked	Checked	Checked	Unchecked	Unchecked	Unchecked	No	5	Yes	Yes	Yes		Yes	Yes	Unchecked	Unchecked	Unchecked	Unchecked	Checked	Checked	Checked	No	No	77.2	1.02222	1.06736	4
734	64	Female	25.39	White	HISPANIC OR LATINO OR SPANISH ORIGIN	Former Smoker	No	No	HFpEF	Yes	No	Yes	No	Unchecked	Unchecked	Unchecked	Checked	Unchecked	Unchecked	No	Checked	Checked	Checked	Unchecked	Unchecked	Unchecked	Yes	12	Yes	No	No	Yes	No	No	Unchecked	Unchecked	Unchecked	Unchecked	Unchecked	Unchecked	Checked	No	No	83.4	0	0	4
735	54	Male	17.05	Not specified	Not Specified	Former Smoker	No	No	No	No	No	No	No	Unchecked	Unchecked	Unchecked	Checked	Unchecked	Unchecked	No	Checked	Checked	Checked	Unchecked	Unchecked	Unchecked	No	0	Yes	No	No	Yes	No	No	Unchecked	Unchecked	Unchecked	Unchecked	Unchecked	Unchecked	Checked	No	No	77.2	0	0	5
736	70	Male	42.72	White	NOT HISPANIC OR LATINO OR SPANISH ORIGIN	No	No	No	HFpEF	No	No	Yes	No	Unchecked	Unchecked	Checked	Unchecked	Checked	Unchecked	No	Checked	Checked	Checked	Unchecked	Unchecked	Unchecked	No	11	Yes	No	No	Yes	No	No	Unchecked	Unchecked	Unchecked	Unchecked	Unchecked	Checked	Checked	No	No	45.5	0	0	4
737	73	Male	24.03	Other	NOT HISPANIC OR LATINO OR SPANISH ORIGIN	No	No	No	HFrEF (EF<50%)	No	No	No	No	Unchecked	Unchecked	Unchecked	Checked	Unchecked	Unchecked	No	Checked	Unchecked	Checked	Unchecked	Unchecked	Unchecked	Yes	6	Yes	No	No	Yes	No	No	Unchecked	Unchecked	Unchecked	Unchecked	Unchecked	Unchecked	Checked	No	No	78.5	0	0	10
738	49	Male	30.35	Black	NOT HISPANIC OR LATINO OR SPANISH ORIGIN	No	No	No	No	No	No	No	No	Unchecked	Unchecked	Unchecked	Checked	Unchecked	Unchecked	No	Checked	Checked	Checked	Unchecked	Unchecked	Unchecked	No	0	Yes	No	No	Yes	No	No	Unchecked	Unchecked	Unchecked	Unchecked	Unchecked	Checked	Checked	No	No	40.2	0	0	1
739	86	Female	17.31	Not specified	NOT HISPANIC OR LATINO OR SPANISH ORIGIN	Former Smoker	No	No	HFpEF	No	No	Yes	Yes	Checked	Unchecked	Unchecked	Checked	Unchecked	Unchecked	No	Checked	Checked	Checked	Unchecked	Unchecked	Unchecked	No	4	Yes	Yes	Yes		Yes	Yes	Unchecked	Unchecked	Unchecked	Unchecked	Checked	Checked	Checked	No	No	69.9	9.58611	17.2222	18
740	63	Male	27.76	Asian	Not Specified	Former Smoker	No	No	No	No	Yes	Yes	Yes	Unchecked	Unchecked	Unchecked	Checked	Unchecked	Unchecked	No	Checked	Checked	Checked	Unchecked	Unchecked	Unchecked	Yes	3	Yes	No	No	Yes	No	No	Unchecked	Unchecked	Unchecked	Unchecked	Unchecked	Unchecked	Checked	No	No	54.1	0	0	5
741	68	Male	24.92	Not specified	Not Specified	No	No	No	No	No	No	Yes	Yes	Unchecked	Unchecked	Unchecked	Checked	Unchecked	Unchecked	No	Checked	Checked	Checked	Unchecked	Unchecked	Unchecked	No	0	Yes	Yes	Yes		Yes	Yes	Unchecked	Unchecked	Checked	Unchecked	Checked	Checked	Checked	No	No	77.2	0.804167	2.09514	2
742	64	Male	25.46	Black	NOT HISPANIC OR LATINO OR SPANISH ORIGIN	Former Smoker	No	No	No	No	Yes	Yes	No	Unchecked	Unchecked	Unchecked	Checked	Unchecked	Unchecked	No	Checked	Checked	Unchecked	Unchecked	Unchecked	Checked	No	4	Yes	No	No	Yes	No	No	Unchecked	Unchecked	Unchecked	Unchecked	Unchecked	Unchecked	Checked	No	No	54.3	0	0	8
743	64	Female	25.2	White	HISPANIC OR LATINO OR SPANISH ORIGIN	No	No	No	No	No	Yes	Yes	Yes	Unchecked	Unchecked	Unchecked	Checked	Unchecked	Unchecked	No	Checked	Checked	Checked	Unchecked	Unchecked	Unchecked	Yes	20	Yes	No	No	Yes	No	No	Unchecked	Unchecked	Unchecked	Unchecked	Unchecked	Unchecked	Checked	No	No	80.3	0	0	2
744	77	Female	44.89	Other	HISPANIC OR LATINO OR SPANISH ORIGIN	No	No	No	HFrEF (EF<50%)	Yes	Yes	Yes	Yes	Unchecked	Checked	Unchecked	Unchecked	Checked	Unchecked	No	Checked	Checked	Checked	Unchecked	Unchecked	Unchecked	Yes	11	Yes	No	Yes		No	Yes	Unchecked	Unchecked	Unchecked	Unchecked	Unchecked	Checked	Checked	No	No	56.8	0	0	8
745	81	Male	19.57	Black	NOT HISPANIC OR LATINO OR SPANISH ORIGIN	Former Smoker	No	No	No	No	No	No	No	Checked	Unchecked	Unchecked	Checked	Unchecked	Unchecked	No	Checked	Checked	Unchecked	Unchecked	Checked	Unchecked	No	7	Yes	No	No	Yes	No	No	Unchecked	Unchecked	Unchecked	Unchecked	Unchecked	Unchecked	Checked	No	No	45.2	0	0	13
746	65	Male	37.82	Not specified	Not Specified	Former Smoker	No	Yes	No	No	Yes	No	No	Unchecked	Checked	Unchecked	Checked	Unchecked	Unchecked	No	Checked	Checked	Checked	Unchecked	Unchecked	Unchecked	No	9	Yes	No	No	Yes	No	No	Unchecked	Unchecked	Unchecked	Unchecked	Unchecked	Checked	Checked	No	No	77.2	0	0	9
747	50	Female	48.05	Other	NOT HISPANIC OR LATINO OR SPANISH ORIGIN	Active Smoker	No	No	No	No	Yes	Yes	Yes	Unchecked	Unchecked	Unchecked	Checked	Unchecked	Unchecked	No	Checked	Checked	Checked	Unchecked	Unchecked	Unchecked	No	0	Yes	No	No	Yes	No	No	Unchecked	Unchecked	Unchecked	Unchecked	Unchecked	Unchecked	Checked	No	No	80.6	0	0	4
748	83	Male	24.22	Other	Not Specified	No	No	No	HFrEF (EF<50%)	Yes	Yes	Yes	Yes	Unchecked	Unchecked	Unchecked	Checked	Unchecked	Unchecked	No	Checked	Checked	Checked	Unchecked	Unchecked	Unchecked	Yes	14	Yes	No	Yes		Yes	Yes	Unchecked	Unchecked	Unchecked	Unchecked	Unchecked	Unchecked	Checked	No	No	56.8	0	2.73125	3
749	90	Female	20.2	Asian	NOT HISPANIC OR LATINO OR SPANISH ORIGIN	No	No	No	No	No	Yes	Yes	No	Unchecked	Unchecked	Unchecked	Unchecked	Checked	Unchecked	No	Unchecked	Checked	Checked	Unchecked	Unchecked	Unchecked	No	0	Yes	No	Yes		No	Yes	Unchecked	Unchecked	Unchecked	Unchecked	Unchecked	Checked	Checked	No	No	78.5	0	0	3
750	68	Male	22.3	Other	HISPANIC OR LATINO OR SPANISH ORIGIN	Former Smoker	No	No	No	Yes	Yes	Yes	Yes	Unchecked	Unchecked	Unchecked	Checked	Unchecked	Unchecked	No	Checked	Checked	Checked	Unchecked	Unchecked	Unchecked	Yes	14	Yes	No	Yes		No	Yes	Unchecked	Unchecked	Unchecked	Unchecked	Checked	Unchecked	Checked	No	No	82	0	0	1
751	45	Female	31.88	Not specified	Not Specified	No	No	No	No	No	Yes	No	No	Unchecked	Unchecked	Unchecked	Checked	Unchecked	Unchecked	No	Checked	Checked	Checked	Unchecked	Unchecked	Unchecked	No	1	Yes	Yes	No	Yes	Yes	Yes	Unchecked	Unchecked	Unchecked	Unchecked	Checked	Unchecked	Checked	No	No	77.2	15.0389	15.4167	25
752	68	Female	32.46	Other	HISPANIC OR LATINO OR SPANISH ORIGIN	No	No	No	HFpEF	No	Yes	Yes	No	Unchecked	Unchecked	Unchecked	Checked	Unchecked	Unchecked	No	Checked	Checked	Checked	Unchecked	Unchecked	Unchecked	Yes	11	Yes	Yes	Yes		Yes	Yes	Unchecked	Unchecked	Unchecked	Unchecked	Checked	Checked	Checked	No	No	82	4.06389	6.86875	6
753	71	Female	33.34	White	HISPANIC OR LATINO OR SPANISH ORIGIN	Former Smoker	No	Yes	No	No	No	Yes	No	Unchecked	Unchecked	Unchecked	Checked	Unchecked	Unchecked	No	Checked	Checked	Checked	Unchecked	Unchecked	Unchecked	No	4	Yes	No	No	Yes	No	No	Unchecked	Unchecked	Unchecked	Unchecked	Unchecked	Unchecked	Checked	No	No	20.2	0	0	4
754	73	Male	22.36	White	NOT HISPANIC OR LATINO OR SPANISH ORIGIN	Former Smoker	No	Yes	No	Yes	Yes	Yes	Yes	Unchecked	Unchecked	Unchecked	Unchecked	Checked	Unchecked	No	Unchecked	Checked	Checked	Unchecked	Unchecked	Unchecked	Yes	8	Yes	No	No	Yes	No	No	Unchecked	Unchecked	Unchecked	Unchecked	Unchecked	Unchecked	Checked	No	No	52	0	0	7
755	44	Male	26.87	Black	NOT HISPANIC OR LATINO OR SPANISH ORIGIN	Active Smoker	No	No	No	No	No	No	No	Unchecked	Unchecked	Unchecked	Checked	Unchecked	Unchecked	No	Checked	Checked	Checked	Unchecked	Unchecked	Unchecked	No	0	Yes	No	No	Yes	No	No	Unchecked	Unchecked	Unchecked	Unchecked	Unchecked	Unchecked	Checked	No	No	77.2	0	0	4
756	70	Male	27.29	Other	HISPANIC OR LATINO OR SPANISH ORIGIN	Former Smoker	No	No	No	No	Yes	Yes	Yes	Unchecked	Unchecked	Unchecked	Checked	Unchecked	Unchecked	No	Checked	Checked	Checked	Unchecked	Unchecked	Unchecked	Yes	4	Yes	No	No	Yes	No	No	Unchecked	Unchecked	Unchecked	Unchecked	Unchecked	Unchecked	Checked	No	No	82	0	0	11
757	85	Male	24.11	White	NOT HISPANIC OR LATINO OR SPANISH ORIGIN	No	No	No	No	No	No	Yes	Yes	Unchecked	Unchecked	Checked	Unchecked	Checked	Unchecked	No	Unchecked	Checked	Checked	Unchecked	Unchecked	Unchecked	No	12	Yes	No	Yes		No	Yes	Unchecked	Checked	Unchecked	Unchecked	Unchecked	Unchecked	Checked	No	No	82	0	0	2
758	97	Female	17.9	Black	NOT HISPANIC OR LATINO OR SPANISH ORIGIN	Active Smoker	No	No	No	No	No	Yes	No	Unchecked	Unchecked	Unchecked	Checked	Unchecked	Unchecked	No	Checked	Checked	Checked	Unchecked	Unchecked	Unchecked	No	5	Yes	No	No	Yes	No	No	Unchecked	Unchecked	Unchecked	Unchecked	Unchecked	Checked	Checked	No	No	77.2	0	0	6
759	48	Male	29.17	Other	HISPANIC OR LATINO OR SPANISH ORIGIN	No	No	No	No	No	Yes	Yes	No	Unchecked	Checked	Unchecked	Checked	Unchecked	Unchecked	No	Checked	Checked	Checked	Unchecked	Unchecked	Unchecked	No	4	Yes	No	No	Yes	No	No	Unchecked	Unchecked	Unchecked	Unchecked	Unchecked	Unchecked	Checked	No	No	69.9	0	0	4
760	38	Male	37	Not specified	Not Specified	Former Smoker	No	No	No	No	No	No	No	Unchecked	Checked	Unchecked	Checked	Unchecked	Unchecked	No	Checked	Checked	Checked	Unchecked	Unchecked	Unchecked	No	1	Yes	No	No	Yes	No	No	Unchecked	Unchecked	Unchecked	Unchecked	Unchecked	Unchecked	Checked	No	No	86.5	0	0	2
761	90	Male	16.14	White	HISPANIC OR LATINO OR SPANISH ORIGIN	No	No	No	No	Yes	Yes	Yes	No	Unchecked	Unchecked	Unchecked	Checked	Unchecked	Unchecked	No	Checked	Checked	Checked	Unchecked	Unchecked	Unchecked	No	9	Yes	No	Yes		No	Yes	Unchecked	Unchecked	Unchecked	Unchecked	Unchecked	Checked	Checked	No	No	77.2	0	0	3
762	76	Male	29.72	Not specified	Not Specified	No	No	No	No	No	Yes	Yes	No	Unchecked	Unchecked	Unchecked	Checked	Unchecked	Unchecked	No	Checked	Checked	Checked	Unchecked	Unchecked	Unchecked	No	2	Yes	Yes	Yes		Yes	Yes	Unchecked	Unchecked	Checked	Unchecked	Checked	Checked	Unchecked	No	No	82	2.04792	2.03264	6
763	89	Female	31.43	White	HISPANIC OR LATINO OR SPANISH ORIGIN	No	No	No	No	No	No	Yes	Yes	Checked	Unchecked	Unchecked	Checked	Unchecked	Unchecked	No	Checked	Checked	Unchecked	Unchecked	Checked	Unchecked	Yes	14	Yes	No	Yes		No	Yes	Unchecked	Unchecked	Unchecked	Unchecked	Unchecked	Unchecked	Checked	No	No	82	0	0	6
764	54	Male	30.74	Other	HISPANIC OR LATINO OR SPANISH ORIGIN	No	No	No	No	No	No	No	No	Unchecked	Unchecked	Unchecked	Checked	Unchecked	Unchecked	No	Checked	Checked	Checked	Unchecked	Unchecked	Unchecked	No	3	Yes	No	No	Yes	No	No	Unchecked	Unchecked	Unchecked	Unchecked	Unchecked	Unchecked	Checked	No	No	77.2	0	0	10
765	71	Female	37.61	Not specified	Not Specified	No	No	No	No	No	Yes	Yes	Yes	Unchecked	Unchecked	Unchecked	Checked	Unchecked	Unchecked	No	Checked	Checked	Checked	Unchecked	Unchecked	Unchecked	No	4	Yes	No	Yes		No	Yes	Unchecked	Unchecked	Unchecked	Unchecked	Unchecked	Checked	Checked	No	No	69.9	0	0	6
766	53	Male	30.04	Not specified	Not Specified	No	No	No	No	No	No	No	Yes	Unchecked	Unchecked	Unchecked	Checked	Unchecked	Unchecked	No	Checked	Checked	Checked	Unchecked	Unchecked	Unchecked	No	0	Yes	No	No	Yes	No	No	Unchecked	Unchecked	Unchecked	Unchecked	Unchecked	Unchecked	Checked	No	No	15.7	0	0	3
767	84	Female	26.93	White	HISPANIC OR LATINO OR SPANISH ORIGIN	No	No	No	No	No	No	Yes	No	Unchecked	Unchecked	Unchecked	Checked	Unchecked	Unchecked	No	Unchecked	Checked	Checked	Unchecked	Unchecked	Unchecked	No	5	Yes	No	No	Yes	No	No	Unchecked	Unchecked	Unchecked	Unchecked	Unchecked	Checked	Checked	No	No	82	0	0	10
768	71	Male	25.1	Black	HISPANIC OR LATINO OR SPANISH ORIGIN	Former Smoker	No	No	No	No	No	Yes	Yes	Unchecked	Unchecked	Unchecked	Checked	Unchecked	Unchecked	No	Checked	Checked	Checked	Unchecked	Unchecked	Unchecked	Yes	10	Yes	No	No	Yes	No	No	Unchecked	Unchecked	Unchecked	Unchecked	Unchecked	Unchecked	Checked	No	No	77.2	0	0	3
769	69	Male	33.46	Black	HISPANIC OR LATINO OR SPANISH ORIGIN	Former Smoker	No	Yes	HFpEF	No	Yes	Yes	Yes	Checked	Unchecked	Unchecked	Unchecked	Unchecked	Checked	No	Checked	Checked	Unchecked	Unchecked	Checked	Unchecked	Yes	13	Yes	No	No	Yes	No	No	Unchecked	Unchecked	Unchecked	Unchecked	Unchecked	Checked	Checked	Yes	No	69.9	0	0	16
770	45	Male	31.24	White	HISPANIC OR LATINO OR SPANISH ORIGIN	Former Smoker	No	No	No	No	No	No	No	Unchecked	Unchecked	Unchecked	Checked	Unchecked	Unchecked	No	Checked	Checked	Checked	Unchecked	Unchecked	Unchecked	No	0	Yes	No	No	Yes	No	No	Unchecked	Unchecked	Unchecked	Unchecked	Unchecked	Unchecked	Checked	No	No	77.2	0	0	4
771	82	Female	35.43	Other	HISPANIC OR LATINO OR SPANISH ORIGIN	No	No	Yes	No	Yes	Yes	Yes	Yes	Unchecked	Unchecked	Unchecked	Checked	Unchecked	Unchecked	No	Checked	Checked	Checked	Unchecked	Unchecked	Unchecked	Yes	7	Yes	No	No	Yes	No	No	Unchecked	Unchecked	Unchecked	Unchecked	Unchecked	Checked	Checked	No	No	73.6	0	0	9
772	82	Male	28.48	Other	HISPANIC OR LATINO OR SPANISH ORIGIN	No	No	No	No	No	Yes	Yes	Yes	Unchecked	Unchecked	Unchecked	Checked	Unchecked	Unchecked	No	Checked	Checked	Checked	Unchecked	Unchecked	Unchecked	Yes	4	Yes	Yes	Yes		Yes	Yes	Unchecked	Unchecked	Checked	Unchecked	Checked	Checked	Checked	No	No	80.3	1.25278	1.65	3
773	73	Male	25.71	White	HISPANIC OR LATINO OR SPANISH ORIGIN	No	No	No	No	Yes	No	Yes	No	Unchecked	Unchecked	Unchecked	Checked	Unchecked	Unchecked	No	Checked	Checked	Checked	Unchecked	Unchecked	Unchecked	Yes	5	Yes	Yes	Yes		Yes	Yes	Unchecked	Unchecked	Unchecked	Unchecked	Unchecked	Unchecked	Checked	No	No	69.9	3.56806	3.65972	9
774	83	Female	21.46	White	HISPANIC OR LATINO OR SPANISH ORIGIN	No	No	Yes	No	No	Yes	Yes	Yes	Unchecked	Unchecked	Unchecked	Unchecked	Checked	Unchecked	No	Checked	Checked	Unchecked	Checked	Unchecked	Unchecked	Yes	14	Yes	No	No	Yes	No	No	Unchecked	Unchecked	Unchecked	Unchecked	Unchecked	Checked	Checked	No	No	82	0	0	6
775	39	Male	31.06	Other	HISPANIC OR LATINO OR SPANISH ORIGIN	No	No	No	No	No	No	Yes	No	Unchecked	Checked	Unchecked	Checked	Unchecked	Unchecked	No	Checked	Checked	Unchecked	Unchecked	Checked	Unchecked	No	6	Yes	No	No	Yes	No	No	Unchecked	Unchecked	Unchecked	Unchecked	Unchecked	Unchecked	Checked	No	No	82	0	0	6
776	60	Male	30.18	Black	Not Specified	No	No	Yes	HFrEF (EF<50%)	No	Yes	Yes	Yes	Unchecked	Unchecked	Unchecked	Checked	Unchecked	Unchecked	No	Checked	Checked	Checked	Unchecked	Unchecked	Unchecked	Yes	16	Yes	Yes	Yes		Yes	Yes	Unchecked	Unchecked	Unchecked	Unchecked	Checked	Checked	Checked	No	No	20.2	0.727083	1.41528	2
777	71	Male	25.9	White	HISPANIC OR LATINO OR SPANISH ORIGIN	No	No	No	No	No	No	Yes	No	Unchecked	Unchecked	Unchecked	Checked	Unchecked	Unchecked	No	Checked	Checked	Checked	Unchecked	Unchecked	Unchecked	No	2	Yes	Yes	No	Yes	Yes	Yes	Unchecked	Unchecked	Unchecked	Unchecked	Unchecked	Unchecked	Checked	No	No	82	5.35	6.50139	11
778	68	Male	31.77	Other	HISPANIC OR LATINO OR SPANISH ORIGIN	No	No	No	No	No	Yes	Yes	No	Unchecked	Unchecked	Unchecked	Checked	Unchecked	Unchecked	No	Checked	Checked	Checked	Unchecked	Unchecked	Unchecked	Yes	2	Yes	Yes	Yes		Yes	Yes	Unchecked	Unchecked	Unchecked	Unchecked	Checked	Unchecked	Checked	No	No	56.8	12.8972	12.8889	16
779	78	Female	28.97	Other	Not Specified	No	No	No	No	No	Yes	Yes	No	Unchecked	Unchecked	Unchecked	Checked	Unchecked	Unchecked	No	Checked	Checked	Checked	Unchecked	Unchecked	Unchecked	No	8	Yes	Yes	Yes		Yes	Yes	Unchecked	Unchecked	Checked	Unchecked	Checked	Checked	Checked	Yes	No	66.2	11.9403	12.0708	19
780	70	Male	23.47	Not specified	Not Specified	No	No	No	No	No	No	No	No	Unchecked	Unchecked	Unchecked	Checked	Unchecked	Unchecked	No	Checked	Checked	Checked	Unchecked	Unchecked	Unchecked	No	0	Yes	No	No	Yes	No	No	Unchecked	Unchecked	Unchecked	Unchecked	Unchecked	Unchecked	Checked	No	No	69.9	0	0	4
781	64	Male	25.99	Other	HISPANIC OR LATINO OR SPANISH ORIGIN	No	No	Yes	HFrEF (EF<50%)	No	Yes	No	No	Unchecked	Unchecked	Unchecked	Unchecked	Unchecked	Checked	No	Checked	Checked	Checked	Unchecked	Unchecked	Unchecked	Yes	9	Yes	No	No	Yes	No	Yes	Unchecked	Checked	Unchecked	Unchecked	Unchecked	Unchecked	Checked	Yes	No	77.2	0	0	14
782	69	Female	27.73	White	NOT HISPANIC OR LATINO OR SPANISH ORIGIN	No	No	Yes	HFpEF	Yes	Yes	Yes	No	Unchecked	Unchecked	Unchecked	Checked	Unchecked	Unchecked	No	Checked	Checked	Checked	Unchecked	Unchecked	Unchecked	Yes	16	Yes	No	No	Yes	No	No	Unchecked	Unchecked	Unchecked	Unchecked	Unchecked	Unchecked	Checked	No	No	46.1	0	0	10
783	56	Male	23.2	Other	HISPANIC OR LATINO OR SPANISH ORIGIN	No	No	No	No	Yes	Yes	Yes	No	Unchecked	Unchecked	Unchecked	Checked	Unchecked	Unchecked	No	Checked	Checked	Checked	Unchecked	Unchecked	Unchecked	Yes	8	Yes	No	Yes		No	No	Unchecked	Unchecked	Unchecked	Unchecked	Unchecked	Unchecked	Checked	No	No	82	0	0	3
784	54	Male	28.18	Not specified	Not Specified	No	No	No	No	No	Yes	Yes	No	Unchecked	Unchecked	Unchecked	Checked	Unchecked	Unchecked	No	Checked	Checked	Checked	Unchecked	Unchecked	Unchecked	Yes	5	Yes	No	No	Yes	No	No	Unchecked	Unchecked	Unchecked	Unchecked	Unchecked	Checked	Checked	No	No	82	0	0	10
785	96	Female	23.2	Other	HISPANIC OR LATINO OR SPANISH ORIGIN	Active Smoker	No	Yes	HFpEF	Yes	No	Yes	Yes	Unchecked	Unchecked	Unchecked	Unchecked	Checked	Unchecked	No	Checked	Checked	Checked	Unchecked	Unchecked	Unchecked	Yes	9	Yes	No	Yes		No	Yes	Unchecked	Unchecked	Unchecked	Unchecked	Unchecked	Checked	Checked	No	No	77.2	0	0	8
786	71	Female	19.81	Not specified	Not Specified	Former Smoker	No	No	No	No	No	Yes	No	Checked	Unchecked	Unchecked	Checked	Unchecked	Unchecked	No	Checked	Checked	Unchecked	Unchecked	Checked	Unchecked	Yes	9	Yes	No	Yes		No	Yes	Unchecked	Unchecked	Unchecked	Unchecked	Unchecked	Unchecked	Checked	No	No	73.6	0	0	6
787	60	Female	28.16	White	NOT HISPANIC OR LATINO OR SPANISH ORIGIN	Former Smoker	No	No	No	No	No	No	No	Unchecked	Unchecked	Unchecked	Checked	Unchecked	Unchecked	No	Checked	Checked	Checked	Unchecked	Unchecked	Unchecked	No	0	Yes	No	No	Yes	No	No	Unchecked	Unchecked	Unchecked	Unchecked	Unchecked	Unchecked	Checked	No	No	52	0	0	8
788	78	Female	27.62	Other	HISPANIC OR LATINO OR SPANISH ORIGIN	Former Smoker	No	No	No	No	Yes	Yes	No	Unchecked	Unchecked	Unchecked	Unchecked	Checked	Unchecked	No	Checked	Checked	Unchecked	Unchecked	Unchecked	Checked	Yes	5	Yes	No	No	Yes	No	Yes	Unchecked	Unchecked	Unchecked	Unchecked	Unchecked	Checked	Unchecked	No	No	82	0	0	22
789	79	Male	20.71	White	Not Specified	No	No	No	No	No	Yes	Yes	Yes	Unchecked	Unchecked	Unchecked	Checked	Unchecked	Unchecked	Yes	Checked	Checked	Checked	Unchecked	Unchecked	Unchecked	Yes	6	Yes	No	Yes		No	Yes	Unchecked	Unchecked	Checked	Unchecked	Unchecked	Unchecked	Checked	No	No	82	0	0	6
790	64	Male	25.31	Other	HISPANIC OR LATINO OR SPANISH ORIGIN	No	No	Yes	HFrEF (EF<50%)	No	Yes	Yes	Yes	Unchecked	Unchecked	Unchecked	Checked	Unchecked	Unchecked	No	Checked	Checked	Checked	Unchecked	Unchecked	Unchecked	Yes	8	Yes	Yes	No	Yes	Yes	Yes	Unchecked	Unchecked	Unchecked	Unchecked	Checked	Checked	Unchecked	No	No	82	10.1271	9.49167	24
791	79	Male	26	Not specified	HISPANIC OR LATINO OR SPANISH ORIGIN	No	No	No	No	No	No	No	No	Unchecked	Unchecked	Unchecked	Checked	Unchecked	Unchecked	No	Checked	Checked	Checked	Unchecked	Unchecked	Unchecked	No	0	Yes	No	Yes		No	Yes	Unchecked	Unchecked	Unchecked	Unchecked	Unchecked	Unchecked	Checked	No	No	77.2	0	0	8
792	74	Male	29.73	Black	HISPANIC OR LATINO OR SPANISH ORIGIN	Former Smoker	No	Yes	No	No	Yes	Yes	No	Unchecked	Unchecked	Unchecked	Checked	Unchecked	Unchecked	No	Checked	Checked	Checked	Unchecked	Unchecked	Unchecked	Yes	6	Yes	Yes	Yes		Yes	Yes	Unchecked	Unchecked	Unchecked	Unchecked	Checked	Checked	Checked	No	No	82	7.90625	8.94861	9
793	75	Female	34.3	Black	HISPANIC OR LATINO OR SPANISH ORIGIN	Former Smoker	No	No	No	No	No	Yes	Yes	Checked	Unchecked	Checked	Checked	Unchecked	Unchecked	No	Checked	Checked	Unchecked	Checked	Unchecked	Unchecked	Yes	8	Yes	No	No	Yes	No	No	Unchecked	Unchecked	Unchecked	Unchecked	Unchecked	Unchecked	Checked	No	No	77.2	0	0	6
794	46	Male	21.96	Not specified	Not Specified	No	No	No	No	No	Yes	Yes	Yes	Unchecked	Checked	Unchecked	Checked	Unchecked	Unchecked	No	Checked	Checked	Checked	Unchecked	Unchecked	Unchecked	No	4	Yes	No	No	Yes	No	No	Unchecked	Unchecked	Unchecked	Unchecked	Unchecked	Unchecked	Checked	No	No	77.2	0	0	3
795	60	Female	26.51	Not specified	HISPANIC OR LATINO OR SPANISH ORIGIN	No	No	No	HFpEF	No	No	Yes	No	Unchecked	Unchecked	Unchecked	Checked	Unchecked	Unchecked	No	Checked	Checked	Checked	Unchecked	Unchecked	Unchecked	No	4	Yes	No	No	Yes	No	No	Unchecked	Unchecked	Unchecked	Unchecked	Unchecked	Unchecked	Checked	No	No	82	0	0	1
796	69	Female	23.31	Not specified	HISPANIC OR LATINO OR SPANISH ORIGIN	No	No	No	No	No	Yes	Yes	Yes	Unchecked	Unchecked	Unchecked	Checked	Unchecked	Unchecked	No	Checked	Checked	Checked	Unchecked	Unchecked	Unchecked	Yes	11	Yes	No	No	Yes	No	No	Unchecked	Unchecked	Unchecked	Unchecked	Unchecked	Unchecked	Checked	No	No	77.2	0	0	6
797	88	Male	25.38	Not specified	Not Specified	No	No	No	No	No	No	Yes	No	Unchecked	Unchecked	Unchecked	Unchecked	Checked	Unchecked	No	Checked	Checked	Checked	Unchecked	Unchecked	Unchecked	No	5	Yes	No	Yes		No	Yes	Unchecked	Unchecked	Unchecked	Unchecked	Checked	Checked	Checked	No	No	77.2	0	0	6
798	82	Male	33.06	Other	HISPANIC OR LATINO OR SPANISH ORIGIN	Former Smoker	No	No	No	No	No	Yes	No	Unchecked	Unchecked	Unchecked	Checked	Unchecked	Unchecked	No	Checked	Checked	Checked	Unchecked	Unchecked	Unchecked	No	2	Yes	Yes	Yes		Yes	Yes	Unchecked	Unchecked	Unchecked	Unchecked	Checked	Checked	Checked	Yes	No	86.5	12.434	12.6375	19
799	71	Female	26.17	White	HISPANIC OR LATINO OR SPANISH ORIGIN	No	No	No	No	No	Yes	Yes	Yes	Unchecked	Unchecked	Unchecked	Unchecked	Unchecked	Checked	No	Checked	Checked	Checked	Unchecked	Unchecked	Unchecked	Yes	6	Yes	No	No	Yes	No	No	Unchecked	Unchecked	Unchecked	Unchecked	Unchecked	Unchecked	Checked	Yes	No	59.9	0	0	4
800	77	Male	28.63	Other	HISPANIC OR LATINO OR SPANISH ORIGIN	Former Smoker	No	Yes	No	No	No	Yes	Yes	Checked	Checked	Unchecked	Checked	Unchecked	Unchecked	No	Checked	Checked	Unchecked	Checked	Checked	Unchecked	Yes	20	Yes	Yes	Yes		Yes	Yes	Unchecked	Unchecked	Checked	Unchecked	Unchecked	Checked	Checked	No	No	77.2	11.5431	11.4688	15
801	48	Female	23.99	Black	NOT HISPANIC OR LATINO OR SPANISH ORIGIN	No	No	No	No	No	No	No	No	Unchecked	Unchecked	Unchecked	Checked	Unchecked	Unchecked	No	Checked	Checked	Checked	Unchecked	Unchecked	Unchecked	No	8	Yes	No	No	Yes	No	No	Unchecked	Unchecked	Unchecked	Unchecked	Unchecked	Checked	Checked	No	No	56.8	0	0	16
802	62	Male	31.32	Black	NOT HISPANIC OR LATINO OR SPANISH ORIGIN	Active Smoker	No	No	No	No	Yes	No	Yes	Unchecked	Unchecked	Unchecked	Checked	Unchecked	Unchecked	Yes	Checked	Checked	Checked	Unchecked	Unchecked	Unchecked	No	5	Yes	No	No	Yes	No	No	Unchecked	Unchecked	Unchecked	Unchecked	Unchecked	Unchecked	Checked	No	No	77.2	0	0	4
803	89	Female	38.23	White	Not Specified	Former Smoker	No	No	HFpEF	No	No	Yes	No	Checked	Checked	Unchecked	Unchecked	Checked	Unchecked	Yes	Checked	Checked	Checked	Unchecked	Unchecked	Unchecked	No	7	Yes	No	No	Yes	No	No	Unchecked	Unchecked	Unchecked	Unchecked	Unchecked	Checked	Checked	No	No	77.2	0	0	8
804	62	Female	29.02	Other	HISPANIC OR LATINO OR SPANISH ORIGIN	No	No	No	No	No	No	No	No	Unchecked	Unchecked	Unchecked	Checked	Unchecked	Unchecked	No	Checked	Checked	Checked	Unchecked	Unchecked	Unchecked	No	0	Yes	No	No	Yes	No	No	Unchecked	Unchecked	Unchecked	Unchecked	Unchecked	Unchecked	Checked	No	No	77.2	0	0	6
805	68	Male	28.54	Not specified	HISPANIC OR LATINO OR SPANISH ORIGIN	Former Smoker	No	Yes	HFrEF (EF<50%)	No	Yes	Yes	Yes	Unchecked	Unchecked	Unchecked	Unchecked	Checked	Unchecked	No	Checked	Checked	Checked	Unchecked	Unchecked	Unchecked	Yes	7	Yes	Yes	Yes		Yes	Yes	Unchecked	Unchecked	Unchecked	Unchecked	Checked	Unchecked	Checked	No	No	56.8	0.225694	1.05486	1
806	61	Male	24.78	White	Not Specified	No	No	Yes	No	No	Yes	Yes	Yes	Unchecked	Unchecked	Unchecked	Checked	Unchecked	Unchecked	No	Checked	Checked	Checked	Unchecked	Unchecked	Unchecked	Yes	7	Yes	No	No	Yes	No	Yes	Unchecked	Unchecked	Unchecked	Unchecked	Unchecked	Unchecked	Checked	No	No	65	0	0	15
807	64	Male	25.66	White	HISPANIC OR LATINO OR SPANISH ORIGIN	Former Smoker	No	No	No	No	Yes	Yes	Yes	Unchecked	Unchecked	Unchecked	Checked	Unchecked	Unchecked	No	Checked	Checked	Checked	Unchecked	Unchecked	Unchecked	No	7	Yes	Yes	Yes		Yes	Yes	Unchecked	Unchecked	Unchecked	Unchecked	Checked	Checked	Checked	Yes	No	69.9	12.5007	13.0764	13
808	39	Male	63	Not specified	Not Specified	No	No	No	No	No	No	No	No	Unchecked	Unchecked	Unchecked	Checked	Unchecked	Unchecked	No	Checked	Checked	Checked	Unchecked	Unchecked	Unchecked	No	1	Yes	Yes	Yes		Yes	Yes	Unchecked	Unchecked	Checked	Unchecked	Checked	Checked	Checked	Yes	No	82	16.916	16.8785	24
809	54	Male	27.73	Black	NOT HISPANIC OR LATINO OR SPANISH ORIGIN	No	No	Yes	HFrEF (EF<50%)	No	No	Yes	No	Unchecked	Unchecked	Unchecked	Checked	Unchecked	Unchecked	No	Checked	Checked	Checked	Unchecked	Unchecked	Unchecked	No	7	Yes	No	No	Yes	No	No	Unchecked	Unchecked	Unchecked	Unchecked	Unchecked	Unchecked	Checked	No	No	74	0	0	5
810	78	Female	33.05	Other	HISPANIC OR LATINO OR SPANISH ORIGIN	No	No	No	No	No	Yes	Yes	Yes	Unchecked	Unchecked	Unchecked	Checked	Unchecked	Unchecked	No	Checked	Unchecked	Unchecked	Checked	Unchecked	Unchecked	Yes	18	Yes	Yes	Yes		Yes	Yes	Unchecked	Unchecked	Unchecked	Unchecked	Checked	Checked	Checked	No	No	73.4	1.71597	1.77708	2
811	74	Male	26	Black	NOT HISPANIC OR LATINO OR SPANISH ORIGIN	No	No	No	HFrEF (EF<50%)	No	No	Yes	Yes	Unchecked	Unchecked	Unchecked	Checked	Unchecked	Unchecked	No	Checked	Checked	Checked	Unchecked	Unchecked	Unchecked	No	13	Yes	No	No	Yes	No	No	Unchecked	Unchecked	Checked	Unchecked	Unchecked	Checked	Checked	No	No	10.4	0	0	20
812	72	Female	23.85	Black	NOT HISPANIC OR LATINO OR SPANISH ORIGIN	Former Smoker	No	No	No	No	No	No	No	Checked	Unchecked	Unchecked	Checked	Unchecked	Unchecked	No	Checked	Checked	Unchecked	Unchecked	Unchecked	Checked	No	4	Yes	No	No	Yes	No	No	Unchecked	Unchecked	Unchecked	Unchecked	Unchecked	Unchecked	Checked	No	No	61.7	0	0	7
813	37	Female	29.28	Black	NOT HISPANIC OR LATINO OR SPANISH ORIGIN	No	No	No	No	No	No	No	No	Unchecked	Unchecked	Unchecked	Checked	Unchecked	Unchecked	No	Checked	Checked	Checked	Unchecked	Unchecked	Unchecked	No	0	Yes	No	No	Yes	No	No	Unchecked	Unchecked	Unchecked	Unchecked	Unchecked	Unchecked	Checked	No	No	56	0	0	5
814	66	Female	34.18	Other	HISPANIC OR LATINO OR SPANISH ORIGIN	No	No	No	No	No	Yes	Yes	Yes	Unchecked	Unchecked	Unchecked	Checked	Unchecked	Unchecked	No	Checked	Checked	Checked	Unchecked	Unchecked	Unchecked	Yes	5	Yes	No	No	Yes	No	No	Unchecked	Unchecked	Unchecked	Unchecked	Unchecked	Unchecked	Checked	No	No	69.9	0	0	16
815	61	Male	35.39	White	HISPANIC OR LATINO OR SPANISH ORIGIN	Former Smoker	No	No	No	No	No	Yes	Yes	Unchecked	Unchecked	Unchecked	Checked	Unchecked	Unchecked	No	Checked	Checked	Checked	Unchecked	Unchecked	Unchecked	No	2	Yes	No	No	Yes	No	No	Unchecked	Unchecked	Unchecked	Unchecked	Unchecked	Checked	Checked	No	No	73.5	0	0	14
816	30	Male	41.2	Other	HISPANIC OR LATINO OR SPANISH ORIGIN	No	No	No	No	No	No	No	No	Unchecked	Unchecked	Unchecked	Checked	Unchecked	Unchecked	No	Checked	Checked	Checked	Unchecked	Unchecked	Unchecked	No	0	Yes	No	No	Yes	No	No	Unchecked	Unchecked	Unchecked	Unchecked	Unchecked	Unchecked	Checked	No	No	77.2	0	0	4
817	76	Female	30.16	Other	NOT HISPANIC OR LATINO OR SPANISH ORIGIN	No	No	No	No	No	Yes	Yes	Yes	Unchecked	Unchecked	Unchecked	Checked	Unchecked	Unchecked	No	Checked	Checked	Checked	Unchecked	Unchecked	Unchecked	Yes	6	Yes	No	No	Yes	No	No	Unchecked	Unchecked	Unchecked	Unchecked	Unchecked	Unchecked	Checked	No	No	12.4	0	0	9
818	63	Male	27.51	White	NOT HISPANIC OR LATINO OR SPANISH ORIGIN	No	No	No	No	No	No	No	No	Unchecked	Unchecked	Unchecked	Checked	Unchecked	Unchecked	No	Checked	Checked	Checked	Unchecked	Unchecked	Unchecked	No	2	Yes	No	No	Yes	No	No	Unchecked	Unchecked	Unchecked	Unchecked	Unchecked	Checked	Checked	No	No	70.1	0	0	3
819	65	Female	34.41	Black	HISPANIC OR LATINO OR SPANISH ORIGIN	No	No	No	No	No	No	No	No	Unchecked	Unchecked	Unchecked	Checked	Unchecked	Unchecked	No	Checked	Checked	Checked	Unchecked	Unchecked	Unchecked	Yes	8	Yes	No	No	Yes	No	No	Unchecked	Unchecked	Unchecked	Unchecked	Unchecked	Unchecked	Checked	No	No	69.9	0	0	5
820	60	Male	30.3	White	HISPANIC OR LATINO OR SPANISH ORIGIN	Former Smoker	No	No	No	No	No	No	No	Unchecked	Checked	Unchecked	Checked	Unchecked	Unchecked	No	Checked	Checked	Unchecked	Checked	Unchecked	Unchecked	No	8	Yes	No	No	Yes	No	No	Unchecked	Unchecked	Unchecked	Unchecked	Unchecked	Unchecked	Checked	No	No	82	0	0	7
821	53	Male	30.67	Other	HISPANIC OR LATINO OR SPANISH ORIGIN	Former Smoker	No	No	No	No	No	No	Yes	Unchecked	Unchecked	Unchecked	Checked	Unchecked	Unchecked	No	Checked	Checked	Checked	Unchecked	Unchecked	Unchecked	No	0	Yes	No	No	Yes	No	No	Unchecked	Unchecked	Unchecked	Unchecked	Unchecked	Unchecked	Checked	No	No	89.7	0	0	7
822	72	Female	27.97	Not specified	HISPANIC OR LATINO OR SPANISH ORIGIN	No	No	No	No	No	No	Yes	No	Unchecked	Unchecked	Unchecked	Checked	Unchecked	Unchecked	No	Checked	Checked	Checked	Unchecked	Unchecked	Unchecked	No	1	Yes	No	No	Yes	No	No	Unchecked	Unchecked	Unchecked	Unchecked	Unchecked	Unchecked	Checked	No	No	56.8	0	0	2
823	64	Male	27.23	Black	NOT HISPANIC OR LATINO OR SPANISH ORIGIN	No	No	No	No	No	Yes	No	Yes	Unchecked	Unchecked	Unchecked	Unchecked	Checked	Unchecked	No	Checked	Checked	Checked	Unchecked	Unchecked	Unchecked	No	6	Yes	No	No	Yes	No	No	Unchecked	Unchecked	Unchecked	Unchecked	Unchecked	Checked	Checked	No	No	77.2	0	0	3
824	59	Female	31	White	HISPANIC OR LATINO OR SPANISH ORIGIN	No	No	No	No	No	No	Yes	Yes	Unchecked	Checked	Unchecked	Checked	Unchecked	Unchecked	No	Checked	Checked	Checked	Unchecked	Unchecked	Unchecked	Yes	10	Yes	No	No	Yes	No	No	Unchecked	Unchecked	Unchecked	Unchecked	Unchecked	Unchecked	Checked	No	No	71.5	0	0	1
825	72	Male	22.57	Black	HISPANIC OR LATINO OR SPANISH ORIGIN	Former Smoker	No	No	No	No	No	Yes	No	Unchecked	Unchecked	Unchecked	Checked	Unchecked	Unchecked	No	Checked	Checked	Checked	Unchecked	Unchecked	Unchecked	No	0	Yes	No	No	Yes	No	Yes	Unchecked	Unchecked	Unchecked	Unchecked	Unchecked	Checked	Checked	No	No	69.9	0	0	3
826	44	Male	27.8	Other	HISPANIC OR LATINO OR SPANISH ORIGIN	No	No	No	No	No	No	No	No	Unchecked	Unchecked	Unchecked	Checked	Unchecked	Unchecked	No	Checked	Checked	Checked	Unchecked	Unchecked	Unchecked	No	0	Yes	No	No	Yes	No	No	Unchecked	Unchecked	Unchecked	Unchecked	Unchecked	Unchecked	Checked	No	No	44.7	0	0	2
827	74	Female	23	White	HISPANIC OR LATINO OR SPANISH ORIGIN	Former Smoker	No	No	No	No	No	Yes	Yes	Unchecked	Unchecked	Unchecked	Checked	Unchecked	Unchecked	No	Checked	Checked	Checked	Unchecked	Unchecked	Unchecked	Yes	5	Yes	No	No	Yes	No	No	Unchecked	Unchecked	Unchecked	Unchecked	Unchecked	Unchecked	Checked	No	No	77.2	0	0	6
828	82	Female	25.89	White	HISPANIC OR LATINO OR SPANISH ORIGIN	No	No	No	No	No	No	Yes	No	Unchecked	Unchecked	Unchecked	Checked	Unchecked	Unchecked	No	Checked	Checked	Checked	Unchecked	Unchecked	Unchecked	No	0	Yes	No	No	Yes	No	No	Unchecked	Unchecked	Unchecked	Unchecked	Unchecked	Unchecked	Checked	No	No	77.2	0	0	12
829	65	Male	21.42	Black	NOT HISPANIC OR LATINO OR SPANISH ORIGIN	No	No	No	No	No	No	Yes	No	Unchecked	Unchecked	Unchecked	Unchecked	Checked	Unchecked	No	Checked	Checked	Checked	Unchecked	Unchecked	Unchecked	Yes	13	Yes	No	No	Yes	No	No	Unchecked	Unchecked	Unchecked	Unchecked	Unchecked	Unchecked	Checked	No	No	56.8	0	0	12
830	31	Male	32.68	Black	NOT HISPANIC OR LATINO OR SPANISH ORIGIN	No	No	No	No	No	No	No	No	Unchecked	Checked	Unchecked	Checked	Unchecked	Unchecked	Yes	Checked	Checked	Checked	Unchecked	Unchecked	Unchecked	No	0	Yes	No	No	Yes	No	No	Unchecked	Unchecked	Unchecked	Unchecked	Unchecked	Unchecked	Checked	No	No	77.2	0	0	7
831	87	Female	33.47	White	NOT HISPANIC OR LATINO OR SPANISH ORIGIN	No	No	Yes	HFpEF	Yes	No	Yes	Yes	Checked	Checked	Unchecked	Checked	Unchecked	Unchecked	No	Checked	Checked	Checked	Unchecked	Unchecked	Unchecked	Yes	8	Yes	No	Yes		No	No	Unchecked	Checked	Checked	Unchecked	Unchecked	Unchecked	Checked	No	No	70.8	0	0	8
832	23	Female	27.36	Other	NOT HISPANIC OR LATINO OR SPANISH ORIGIN	No	No	No	No	No	No	No	No	Unchecked	Unchecked	Unchecked	Checked	Unchecked	Unchecked	No	Checked	Checked	Checked	Unchecked	Unchecked	Unchecked	No	0	Yes	No	No	Yes	No	No	Unchecked	Unchecked	Unchecked	Unchecked	Unchecked	Unchecked	Checked	No	No	30.6	0	0	5
833	66	Male	29.25	Other	HISPANIC OR LATINO OR SPANISH ORIGIN	No	No	Yes	HFrEF (EF<50%)	No	Yes	Yes	Yes	Unchecked	Unchecked	Unchecked	Checked	Unchecked	Unchecked	No	Checked	Checked	Checked	Unchecked	Unchecked	Unchecked	Yes	11	Yes	No	No	Yes	No	No	Unchecked	Unchecked	Unchecked	Unchecked	Unchecked	Unchecked	Checked	No	No	82	0	0	7
834	84	Male	17.48	Other	HISPANIC OR LATINO OR SPANISH ORIGIN	Former Smoker	No	No	No	No	No	Yes	No	Unchecked	Unchecked	Unchecked	Unchecked	Checked	Unchecked	No	Unchecked	Checked	Checked	Unchecked	Unchecked	Unchecked	No	8	Yes	No	No	Yes	No	No	Unchecked	Unchecked	Unchecked	Unchecked	Unchecked	Unchecked	Checked	No	No	67.4	0	0	5
835	71	Male	25.9	White	HISPANIC OR LATINO OR SPANISH ORIGIN	No	No	No	No	No	No	Yes	No	Unchecked	Unchecked	Unchecked	Checked	Unchecked	Unchecked	No	Checked	Checked	Checked	Unchecked	Unchecked	Unchecked	No	2	Yes	Yes	No	Yes	Yes	Yes	Unchecked	Unchecked	Unchecked	Unchecked	Unchecked	Unchecked	Checked	No	No	82	5.35	6.50139	11
836	19	Female	18.1	White	HISPANIC OR LATINO OR SPANISH ORIGIN	No	No	No	No	No	No	No	No	Unchecked	Unchecked	Unchecked	Checked	Unchecked	Unchecked	No	Checked	Checked	Checked	Unchecked	Unchecked	Unchecked	No	4	Yes	No	No	Yes	No	No	Unchecked	Unchecked	Unchecked	Unchecked	Unchecked	Unchecked	Checked	No	No	69.9	0	0	1
837	23	Female	30.34	Black	HISPANIC OR LATINO OR SPANISH ORIGIN	No	No	No	No	No	No	No	No	Unchecked	Unchecked	Unchecked	Checked	Unchecked	Unchecked	No	Checked	Checked	Checked	Unchecked	Unchecked	Unchecked	No	1	Yes	No	No	Yes	No	No	Unchecked	Unchecked	Checked	Unchecked	Unchecked	Unchecked	Checked	No	No	75.8	0	0	3
838	33	Female	28.93	Not specified	HISPANIC OR LATINO OR SPANISH ORIGIN	No	No	No	No	No	No	No	No	Unchecked	Unchecked	Unchecked	Checked	Unchecked	Unchecked	No	Checked	Checked	Checked	Unchecked	Unchecked	Unchecked	No	3	Yes	No	No	Yes	No	No	Unchecked	Unchecked	Unchecked	Unchecked	Unchecked	Unchecked	Checked	No	No	27.5	0	0	2
839	18	Female	36.1	White	HISPANIC OR LATINO OR SPANISH ORIGIN	No	No	No	No	No	No	No	No	Unchecked	Checked	Checked	Checked	Unchecked	Unchecked	No	Checked	Checked	Checked	Unchecked	Unchecked	Unchecked	No	11	Yes	No	No	Yes	No	No	Unchecked	Unchecked	Unchecked	Unchecked	Unchecked	Unchecked	Checked	No	No	73.4	0	0	8
840	22	Female	34.75	White	HISPANIC OR LATINO OR SPANISH ORIGIN	No	No	No	No	No	No	No	No	Unchecked	Unchecked	Unchecked	Checked	Unchecked	Unchecked	No	Checked	Checked	Checked	Unchecked	Unchecked	Unchecked	No	0	Yes	No	No	Yes	No	No	Unchecked	Unchecked	Unchecked	Unchecked	Unchecked	Unchecked	Checked	No	No	91	0	0	5
841	21	Female	33.98	White	HISPANIC OR LATINO OR SPANISH ORIGIN	No	No	No	No	No	No	No	No	Unchecked	Unchecked	Unchecked	Checked	Unchecked	Unchecked	No	Checked	Checked	Checked	Unchecked	Unchecked	Unchecked	No	0	Yes	No	No	Yes	No	No	Unchecked	Unchecked	Unchecked	Unchecked	Unchecked	Unchecked	Checked	No	No	54.3	0	0	2
842	19	Female	51.4	White	HISPANIC OR LATINO OR SPANISH ORIGIN	No	No	No	No	No	No	No	No	Unchecked	Unchecked	Unchecked	Checked	Unchecked	Unchecked	No	Checked	Checked	Checked	Unchecked	Unchecked	Unchecked	No	0	Yes	Yes	No	Yes	Yes	Yes	Unchecked	Unchecked	Unchecked	Unchecked	Unchecked	Unchecked	Checked	No	No	82	4.80139	3.08819	8
843	45	Male	33.77	Other	HISPANIC OR LATINO OR SPANISH ORIGIN	No	No	No	No	No	No	No	No	Unchecked	Unchecked	Unchecked	Checked	Unchecked	Unchecked	No	Checked	Checked	Checked	Unchecked	Unchecked	Unchecked	No	0	Yes	Yes	No	Yes	Yes	Yes	Unchecked	Unchecked	Unchecked	Unchecked	Unchecked	Checked	Checked	No	No	56.8	12.9701	9.77153	18
844	37	Female	32.4	Asian	HISPANIC OR LATINO OR SPANISH ORIGIN	No	No	No	No	No	No	No	No	Unchecked	Unchecked	Unchecked	Checked	Unchecked	Unchecked	No	Checked	Checked	Checked	Unchecked	Unchecked	Unchecked	No	1	Yes	No	No	Yes	No	No	Unchecked	Unchecked	Unchecked	Unchecked	Unchecked	Unchecked	Checked	No	No	21.5	0	0	1
845	20	Female	26.4	Other	HISPANIC OR LATINO OR SPANISH ORIGIN	No	No	No	No	No	No	No	No	Unchecked	Unchecked	Unchecked	Checked	Unchecked	Unchecked	No	Checked	Checked	Checked	Unchecked	Unchecked	Unchecked	No	0	Yes	No	No	Yes	No	No	Unchecked	Unchecked	Unchecked	Unchecked	Unchecked	Unchecked	Checked	No	No	82	0	0	2
846	37	Male	21.01	Black	NOT HISPANIC OR LATINO OR SPANISH ORIGIN	Active Smoker	No	No	No	No	Yes	No	No	Unchecked	Unchecked	Unchecked	Checked	Unchecked	Unchecked	No	Checked	Checked	Checked	Unchecked	Unchecked	Unchecked	No	3	Yes	Yes	No	Yes	Yes	Yes	Unchecked	Unchecked	Unchecked	Unchecked	Unchecked	Unchecked	Checked	No	No	73.4	5.93889	1.64722	7
847	24	Female	30.49	Other	HISPANIC OR LATINO OR SPANISH ORIGIN	No	No	No	No	No	No	Yes	No	Unchecked	Unchecked	Unchecked	Checked	Unchecked	Unchecked	No	Checked	Checked	Checked	Unchecked	Unchecked	Unchecked	No	0	Yes	No	No	Yes	No	No	Unchecked	Unchecked	Unchecked	Unchecked	Unchecked	Unchecked	Checked	No	No	83.4	0	0	5
848	82	Female	21.81	Other	HISPANIC OR LATINO OR SPANISH ORIGIN	No	No	Yes	HFpEF	No	No	Yes	Yes	Unchecked	Unchecked	Unchecked	Checked	Unchecked	Unchecked	No	Checked	Checked	Checked	Unchecked	Unchecked	Unchecked	No	10	Yes	No	No	Yes	No	No	Unchecked	Unchecked	Unchecked	Unchecked	Unchecked	Checked	Checked	No	No	54.3	0	0	3
849	82	Male	27.3	Other	Not Specified	No	No	Yes	No	No	Yes	Yes	No	Unchecked	Unchecked	Unchecked	Unchecked	Checked	Unchecked	No	Checked	Checked	Checked	Unchecked	Unchecked	Unchecked	No	14	Yes	No	No	Yes	No	No	Unchecked	Unchecked	Unchecked	Unchecked	Unchecked	Unchecked	Checked	No	No	20.2	0	0	8
850	34	Female	27.3	Other	HISPANIC OR LATINO OR SPANISH ORIGIN	No	No	No	No	No	No	No	No	Unchecked	Checked	Unchecked	Checked	Unchecked	Unchecked	No	Checked	Checked	Checked	Unchecked	Unchecked	Unchecked	No	2	Yes	Yes	No	Yes	No	No	Unchecked	Unchecked	Unchecked	Unchecked	Unchecked	Unchecked	Checked	No	No	81.7	4.7	0	6
851	60	Female	24.14	Other	HISPANIC OR LATINO OR SPANISH ORIGIN	No	No	Yes	No	No	No	Yes	No	Unchecked	Unchecked	Unchecked	Checked	Unchecked	Unchecked	No	Checked	Checked	Checked	Unchecked	Unchecked	Unchecked	Yes	8	Yes	No	No	Yes	No	No	Unchecked	Unchecked	Unchecked	Unchecked	Unchecked	Unchecked	Checked	No	No	54.3	0	0	6
852	65	Female	36.3	Other	HISPANIC OR LATINO OR SPANISH ORIGIN	Former Smoker	No	No	HFpEF	No	Yes	Yes	Yes	Unchecked	Unchecked	Unchecked	Checked	Unchecked	Unchecked	No	Checked	Checked	Checked	Unchecked	Unchecked	Unchecked	Yes	8	Yes	No	No	Yes	No	No	Unchecked	Unchecked	Checked	Unchecked	Unchecked	Checked	Checked	No	No	52	0	0	6
853	51	Female	34.3	Black	NOT HISPANIC OR LATINO OR SPANISH ORIGIN	Active Smoker	No	No	No	No	Yes	No	Yes	Unchecked	Unchecked	Unchecked	Checked	Unchecked	Unchecked	No	Checked	Checked	Checked	Unchecked	Unchecked	Unchecked	No	5	Yes	No	No	Yes	No	No	Unchecked	Unchecked	Unchecked	Unchecked	Unchecked	Unchecked	Checked	No	No	73.4	0	0	2
854	63	Male	15	Black	HISPANIC OR LATINO OR SPANISH ORIGIN	Active Smoker	No	No	No	No	No	Yes	No	Unchecked	Unchecked	Unchecked	Checked	Unchecked	Unchecked	No	Checked	Checked	Checked	Unchecked	Unchecked	Unchecked	No	4	Yes	Yes	No	Yes	Yes	No	Unchecked	Unchecked	Unchecked	Unchecked	Unchecked	Unchecked	Checked	No	No	52	4.04514	3.73125	55
855	66	Male	27.27	Other	HISPANIC OR LATINO OR SPANISH ORIGIN	No	No	Yes	No	No	No	Yes	Yes	Unchecked	Unchecked	Checked	Checked	Unchecked	Unchecked	No	Checked	Checked	Checked	Unchecked	Unchecked	Unchecked	Yes	8	Yes	No	No	Yes	No	No	Unchecked	Unchecked	Checked	Unchecked	Unchecked	Unchecked	Checked	No	No	69.9	0	0	4
856	83	Male	28.49	White	NOT HISPANIC OR LATINO OR SPANISH ORIGIN	No	No	No	No	No	No	Yes	Yes	Unchecked	Unchecked	Unchecked	Checked	Unchecked	Unchecked	No	Checked	Checked	Checked	Unchecked	Unchecked	Unchecked	Yes	5	Yes	No	No	Yes	No	No	Unchecked	Unchecked	Unchecked	Unchecked	Unchecked	Checked	Checked	No	No	52	0	0	7
857	51	Male	26.04	White	NOT HISPANIC OR LATINO OR SPANISH ORIGIN	No	No	No	No	No	No	Yes	No	Unchecked	Unchecked	Unchecked	Unchecked	Checked	Unchecked	No	Checked	Checked	Checked	Unchecked	Unchecked	Unchecked	No	2	Yes	No	No	Yes	No	No	Unchecked	Unchecked	Unchecked	Unchecked	Unchecked	Checked	Checked	No	No	54.3	0	0	1
858	72	Female	29.97	White	HISPANIC OR LATINO OR SPANISH ORIGIN	Former Smoker	No	No	No	No	Yes	Yes	Yes	Unchecked	Unchecked	Unchecked	Unchecked	Checked	Unchecked	No	Checked	Checked	Checked	Unchecked	Unchecked	Unchecked	Yes	5	Yes	No	Yes		No	No	Unchecked	Unchecked	Unchecked	Unchecked	Unchecked	Checked	Checked	No	No	77.2	0	0	11
859	82	Female	37.1	Black	HISPANIC OR LATINO OR SPANISH ORIGIN	No	No	No	HFrEF (EF<50%)	No	No	Yes	No	Unchecked	Unchecked	Unchecked	Checked	Unchecked	Unchecked	No	Checked	Checked	Checked	Unchecked	Unchecked	Unchecked	Yes	5	Yes	No	No	Yes	No	No	Unchecked	Unchecked	Unchecked	Unchecked	Unchecked	Unchecked	Checked	No	No	77.2	0	0	4
860	69	Male	23.13	Other	HISPANIC OR LATINO OR SPANISH ORIGIN	Former Smoker	No	Yes	No	Yes	No	Yes	Yes	Unchecked	Unchecked	Unchecked	Checked	Unchecked	Unchecked	No	Checked	Checked	Checked	Unchecked	Unchecked	Unchecked	Yes	11	Yes	No	Yes		No	No	Unchecked	Unchecked	Unchecked	Unchecked	Unchecked	Unchecked	Checked	No	No	69.9	0	0	10
861	75	Male	19.9	White	HISPANIC OR LATINO OR SPANISH ORIGIN	No	No	No	No	No	No	No	No	Checked	Unchecked	Unchecked	Checked	Unchecked	Unchecked	No	Checked	Checked	Checked	Unchecked	Unchecked	Unchecked	No	2	Yes	No	Yes		No	No	Unchecked	Unchecked	Checked	Unchecked	Unchecked	Checked	Checked	Yes	No	82	0	0	9
862	65	Male	29.8	Not specified	Not Specified	Former Smoker	No	No	No	No	No	Yes	No	Unchecked	Checked	Unchecked	Checked	Unchecked	Unchecked	No	Checked	Checked	Unchecked	Unchecked	Checked	Unchecked	No	4	Yes	No	No	Yes	No	Yes	Unchecked	Unchecked	Unchecked	Unchecked	Checked	Checked	Checked	No	No	91	0	0	24
863	72	Male	24.07	White	NOT HISPANIC OR LATINO OR SPANISH ORIGIN	Former Smoker	No	No	HFrEF (EF<50%)	No	No	No	No	Unchecked	Unchecked	Unchecked	Checked	Unchecked	Unchecked	No	Checked	Checked	Checked	Unchecked	Unchecked	Unchecked	Yes	9	Yes	Yes	Yes		Yes	Yes	Unchecked	Unchecked	Unchecked	Unchecked	Checked	Checked	Checked	Yes	No	20.2	2.38958	2.36736	7
864	60	Female	20.9678	Black	HISPANIC OR LATINO OR SPANISH ORIGIN	No	No	No	No	No	No	Yes	No	Unchecked	Unchecked	Unchecked	Checked	Unchecked	Unchecked	No	Checked	Checked	Checked	Unchecked	Unchecked	Unchecked	No	3	Yes	No	No	Yes	No	No	Unchecked	Unchecked	Unchecked	Unchecked	Unchecked	Unchecked	Checked	No	No	81.7	0	0	3
865	76	Female	28.9	Other	HISPANIC OR LATINO OR SPANISH ORIGIN	No	No	No	No	No	No	Yes	No	Unchecked	Unchecked	Unchecked	Checked	Unchecked	Unchecked	No	Checked	Checked	Checked	Unchecked	Unchecked	Unchecked	No	2	Yes	No	No	Yes	No	No	Unchecked	Unchecked	Unchecked	Unchecked	Unchecked	Unchecked	Checked	No	No	56.5	0	0	3
866	76	Female	29.43	Not specified	HISPANIC OR LATINO OR SPANISH ORIGIN	No	No	No	No	No	Yes	Yes	Yes	Unchecked	Unchecked	Unchecked	Checked	Unchecked	Unchecked	No	Checked	Checked	Checked	Unchecked	Unchecked	Unchecked	Yes	5	Yes	No	No	Yes	No	No	Unchecked	Unchecked	Unchecked	Unchecked	Unchecked	Checked	Checked	No	No	71.5	0	0	34
867	34	Male	27.4	Other	HISPANIC OR LATINO OR SPANISH ORIGIN	Former Smoker	No	No	No	No	No	No	No	Unchecked	Unchecked	Unchecked	Checked	Unchecked	Unchecked	No	Checked	Checked	Checked	Unchecked	Unchecked	Unchecked	No	0	Yes	No	No	Yes	No	No	Unchecked	Unchecked	Unchecked	Unchecked	Unchecked	Unchecked	Checked	No	No	54.3	0	0	5
868	74	Male	34.7902	White	NOT HISPANIC OR LATINO OR SPANISH ORIGIN	No	No	No	No	No	Yes	Yes	Yes	Checked	Unchecked	Unchecked	Checked	Unchecked	Unchecked	No	Checked	Checked	Unchecked	Unchecked	Checked	Unchecked	Yes	14	Yes	No	Yes		No	Yes	Unchecked	Unchecked	Unchecked	Unchecked	Unchecked	Unchecked	Checked	No	No	77.2	0	0	17
869	59	Female	31.7397	White	HISPANIC OR LATINO OR SPANISH ORIGIN	No	No	No	No	No	No	Yes	Yes	Unchecked	Unchecked	Unchecked	Checked	Unchecked	Unchecked	No	Checked	Unchecked	Checked	Unchecked	Unchecked	Unchecked	Yes	5	Yes	No	No	Yes	No	No	Unchecked	Unchecked	Unchecked	Unchecked	Unchecked	Unchecked	Checked	No	No	52	0	0	1
870	51	Female	27.7717	Black	Not Specified	Active Smoker	No	No	HFpEF	No	No	Yes	No	Unchecked	Checked	Unchecked	Unchecked	Checked	Unchecked	No	Checked	Checked	Checked	Unchecked	Unchecked	Unchecked	No	6	Yes	No	No	Yes	No	No	Unchecked	Unchecked	Unchecked	Unchecked	Unchecked	Checked	Checked	No	No	81.7	0	0	6
871	72	Male	21.6	Other	HISPANIC OR LATINO OR SPANISH ORIGIN	Former Smoker	No	No	No	No	No	Yes	No	Unchecked	Unchecked	Unchecked	Checked	Unchecked	Unchecked	No	Checked	Checked	Checked	Unchecked	Unchecked	Unchecked	No	1	Yes	No	Yes		No	No	Unchecked	Unchecked	Unchecked	Unchecked	Unchecked	Checked	Checked	No	No	54.3	0	0	14
872	69	Male	25.9	Not specified	Not Specified	No	No	No	No	No	Yes	Yes	No	Unchecked	Unchecked	Unchecked	Checked	Unchecked	Unchecked	No	Checked	Checked	Checked	Unchecked	Unchecked	Unchecked	Yes	6	Yes	No	No	Yes	No	No	Unchecked	Unchecked	Unchecked	Unchecked	Unchecked	Unchecked	Checked	No	No	77.2	0	0	1
873	87	Female	31.3	White	NOT HISPANIC OR LATINO OR SPANISH ORIGIN	No	No	No	HFpEF	No	No	Yes	No	Unchecked	Unchecked	Unchecked	Checked	Unchecked	Unchecked	No	Unchecked	Checked	Checked	Unchecked	Unchecked	Unchecked	Yes	10	Yes	Yes	No	Yes	Yes	No	Unchecked	Unchecked	Unchecked	Unchecked	Unchecked	Unchecked	Checked	No	No	52	15.0729	3	43
874	22	Male	32.1	Other	HISPANIC OR LATINO OR SPANISH ORIGIN	No	No	No	No	No	No	No	No	Unchecked	Unchecked	Unchecked	Checked	Unchecked	Unchecked	No	Checked	Checked	Checked	Unchecked	Unchecked	Unchecked	No	0	Yes	No	No	Yes	No	No	Unchecked	Unchecked	Unchecked	Unchecked	Unchecked	Unchecked	Checked	No	No	52	0	0	10
875	58	Female	40.2	Black	NOT HISPANIC OR LATINO OR SPANISH ORIGIN	Former Smoker	No	No	No	No	Yes	No	No	Checked	Checked	Unchecked	Checked	Unchecked	Unchecked	No	Checked	Checked	Unchecked	Unchecked	Checked	Unchecked	Yes	24	Yes	No	No	Yes	No	No	Unchecked	Unchecked	Unchecked	Unchecked	Unchecked	Unchecked	Checked	No	No	86.5	0	0	2
876	29	Male	32.96	Other	HISPANIC OR LATINO OR SPANISH ORIGIN	No	No	No	No	No	No	No	No	Unchecked	Unchecked	Unchecked	Checked	Unchecked	Unchecked	No	Checked	Checked	Checked	Unchecked	Unchecked	Unchecked	No	0	Yes	No	No	Yes	No	Yes	Unchecked	Unchecked	Unchecked	Unchecked	Unchecked	Unchecked	Checked	No	No	69.9	0	0	4
877	64	Female	24.8	Other	HISPANIC OR LATINO OR SPANISH ORIGIN	No	No	No	No	No	No	No	Yes	Unchecked	Unchecked	Unchecked	Checked	Unchecked	Unchecked	No	Checked	Checked	Checked	Unchecked	Unchecked	Unchecked	No	0	Yes	No	No	Yes	No	No	Unchecked	Unchecked	Unchecked	Unchecked	Unchecked	Unchecked	Checked	No	No	52	0	0	2
878	80	Male	20.39	White	NOT HISPANIC OR LATINO OR SPANISH ORIGIN	Former Smoker	No	No	No	No	No	Yes	No	Unchecked	Unchecked	Unchecked	Unchecked	Checked	Unchecked	No	Checked	Checked	Checked	Unchecked	Unchecked	Unchecked	No	5	Yes	No	No	Yes	No	Yes	Unchecked	Unchecked	Unchecked	Unchecked	Unchecked	Checked	Checked	No	No	20.2	0	0	37
879	74	Male	27.61	Other	HISPANIC OR LATINO OR SPANISH ORIGIN	Former Smoker	No	Yes	No	No	Yes	Yes	No	Unchecked	Unchecked	Unchecked	Checked	Unchecked	Unchecked	No	Checked	Checked	Checked	Unchecked	Unchecked	Unchecked	No	4	Yes	No	No	Yes	No	No	Unchecked	Unchecked	Unchecked	Unchecked	Unchecked	Unchecked	Checked	No	No	82.3	0	0	1
880	99	Female	20.55	White	HISPANIC OR LATINO OR SPANISH ORIGIN	No	No	Yes	No	No	No	Yes	Yes	Unchecked	Unchecked	Unchecked	Checked	Unchecked	Unchecked	No	Checked	Checked	Checked	Unchecked	Unchecked	Unchecked	Yes	8	Yes	No	No	Yes	No	No	Unchecked	Unchecked	Unchecked	Unchecked	Unchecked	Unchecked	Checked	No	No	52	0	0	11
881	74	Male	36	White	HISPANIC OR LATINO OR SPANISH ORIGIN	Former Smoker	No	Yes	HFpEF	No	Yes	Yes	No	Checked	Unchecked	Unchecked	Checked	Unchecked	Unchecked	No	Checked	Checked	Unchecked	Unchecked	Checked	Unchecked	Yes	13	Yes	No	No	Yes	No	No	Unchecked	Unchecked	Unchecked	Unchecked	Unchecked	Unchecked	Checked	No	No	20.2	0	0	4
882	82	Female	18.29	White	Not Specified	Former Smoker	No	Yes	HFpEF	No	Yes	Yes	Yes	Unchecked	Unchecked	Unchecked	Unchecked	Unchecked	Checked	No	Checked	Checked	Checked	Unchecked	Unchecked	Unchecked	Yes	7	Yes	No	No	Yes	No	No	Unchecked	Unchecked	Unchecked	Unchecked	Unchecked	Unchecked	Checked	Yes	No	69.9	0	0	2
883	60	Female	32.8	Other	NOT HISPANIC OR LATINO OR SPANISH ORIGIN	No	No	No	No	No	No	Yes	Yes	Unchecked	Unchecked	Unchecked	Checked	Unchecked	Unchecked	No	Checked	Checked	Checked	Unchecked	Unchecked	Unchecked	Yes	3	Yes	No	No	Yes	No	No	Unchecked	Unchecked	Unchecked	Unchecked	Unchecked	Unchecked	Checked	No	No	67.4	0	0	3
884	82	Female	30.9	Other	HISPANIC OR LATINO OR SPANISH ORIGIN	No	No	Yes	No	No	No	Yes	No	Unchecked	Unchecked	Unchecked	Checked	Unchecked	Unchecked	No	Checked	Checked	Checked	Unchecked	Unchecked	Unchecked	Yes	13	Yes	No	No	Yes	No	No	Unchecked	Unchecked	Unchecked	Unchecked	Unchecked	Unchecked	Checked	No	No	69.9	0	0	8
885	53	Female	33.66	Black	NOT HISPANIC OR LATINO OR SPANISH ORIGIN	No	No	No	No	No	Yes	Yes	No	Unchecked	Unchecked	Unchecked	Checked	Unchecked	Unchecked	No	Checked	Checked	Checked	Unchecked	Unchecked	Unchecked	Yes	6	Yes	Yes	Yes		Yes	Yes	Unchecked	Checked	Unchecked	Unchecked	Checked	Checked	Checked	No	No	52	0.759028	0.997917	1
886	84	Female	29	Black	NOT HISPANIC OR LATINO OR SPANISH ORIGIN	No	No	No	No	No	No	Yes	Yes	Unchecked	Unchecked	Unchecked	Checked	Unchecked	Unchecked	No	Checked	Checked	Checked	Unchecked	Unchecked	Unchecked	Yes	3	Yes	No	No	Yes	No	No	Unchecked	Unchecked	Unchecked	Unchecked	Unchecked	Unchecked	Checked	No	No	52	0	0	1
887	57	Male	40.22	Other	NOT HISPANIC OR LATINO OR SPANISH ORIGIN	Former Smoker	No	No	No	No	Yes	Yes	Yes	Unchecked	Unchecked	Unchecked	Checked	Unchecked	Unchecked	No	Checked	Checked	Checked	Unchecked	Unchecked	Unchecked	Yes	7	Yes	No	Yes		No	No	Unchecked	Unchecked	Unchecked	Unchecked	Unchecked	Unchecked	Checked	No	No	20.2	0	0	9
888	82	Female	24.22	Other	HISPANIC OR LATINO OR SPANISH ORIGIN	Former Smoker	No	Yes	No	No	Yes	Yes	Yes	Unchecked	Unchecked	Unchecked	Unchecked	Checked	Unchecked	No	Checked	Checked	Checked	Unchecked	Unchecked	Unchecked	Yes	5	Yes	Yes	No	Yes	No	No	Checked	Unchecked	Unchecked	Unchecked	Unchecked	Checked	Checked	No	No	69.9	0.732639	0	7
889	47	Female	33.09	White	NOT HISPANIC OR LATINO OR SPANISH ORIGIN	No	No	No	No	No	No	No	No	Unchecked	Unchecked	Unchecked	Checked	Unchecked	Unchecked	No	Checked	Checked	Checked	Unchecked	Unchecked	Unchecked	No	0	Yes	Yes	No	Yes	No	No	Unchecked	Unchecked	Unchecked	Unchecked	Unchecked	Unchecked	Checked	No	No	81.7	0.717361	0	8
890	59	Female	20.2	Black	NOT HISPANIC OR LATINO OR SPANISH ORIGIN	No	No	No	No	No	No	Yes	No	Checked	Unchecked	Unchecked	Checked	Unchecked	Unchecked	No	Checked	Checked	Checked	Unchecked	Unchecked	Unchecked	No	3	Yes	Yes	Yes		Yes	Yes	Unchecked	Unchecked	Unchecked	Unchecked	Checked	Checked	Checked	No	No	52	1.08125	1.21389	2
891	32	Male	37.3	Not specified	Not Specified	No	No	No	No	No	No	No	No	Unchecked	Unchecked	Unchecked	Checked	Unchecked	Unchecked	No	Checked	Checked	Checked	Unchecked	Unchecked	Unchecked	No	0	Yes	No	No	Yes	No	No	Unchecked	Unchecked	Unchecked	Unchecked	Unchecked	Unchecked	Checked	No	No	52	0	0	4
892	97	Male	26.56	White	Not Specified	Former Smoker	No	Yes	HFrEF (EF<50%)	Yes	No	Yes	Yes	Unchecked	Unchecked	Unchecked	Checked	Unchecked	Unchecked	No	Checked	Checked	Checked	Unchecked	Unchecked	Unchecked	Yes	10	Yes	No	No	Yes	No	Yes	Unchecked	Unchecked	Unchecked	Unchecked	Unchecked	Unchecked	Checked	No	No	52	0	0	2
893	51	Female	38.34	Black	NOT HISPANIC OR LATINO OR SPANISH ORIGIN	Active Smoker	No	No	No	No	No	No	No	Unchecked	Unchecked	Unchecked	Checked	Unchecked	Unchecked	No	Checked	Checked	Checked	Unchecked	Unchecked	Unchecked	No	4	Yes	No	No	Yes	No	No	Unchecked	Unchecked	Unchecked	Unchecked	Unchecked	Checked	Checked	No	No	81.7	0	0	11
894	48	Female	32.9061	Not specified	NOT HISPANIC OR LATINO OR SPANISH ORIGIN	Former Smoker	No	No	No	No	No	No	No	Unchecked	Unchecked	Unchecked	Checked	Unchecked	Unchecked	No	Checked	Checked	Checked	Unchecked	Unchecked	Unchecked	No	0	Yes	No	No	Yes	No	No	Unchecked	Unchecked	Unchecked	Unchecked	Unchecked	Unchecked	Checked	No	No	81.7	0	0	2
895	57	Female	28.82	Black	NOT HISPANIC OR LATINO OR SPANISH ORIGIN	No	No	No	No	No	No	No	No	Unchecked	Unchecked	Unchecked	Checked	Unchecked	Unchecked	No	Unchecked	Checked	Unchecked	Unchecked	Unchecked	Checked	No	10	Yes	No	Yes		No	Yes	Unchecked	Unchecked	Unchecked	Unchecked	Checked	Unchecked	Checked	No	No	25.6	0	0	6
896	54	Female	32.9	Other	HISPANIC OR LATINO OR SPANISH ORIGIN	No	No	No	No	No	Yes	Yes	Yes	Unchecked	Unchecked	Unchecked	Checked	Unchecked	Unchecked	No	Checked	Checked	Checked	Unchecked	Unchecked	Unchecked	Yes	9	Yes	No	Yes		No	No	Unchecked	Unchecked	Unchecked	Unchecked	Unchecked	Unchecked	Checked	No	No	56.8	0	0	2
897	61	Female	21.36	White	HISPANIC OR LATINO OR SPANISH ORIGIN	No	No	No	No	No	No	Yes	No	Unchecked	Unchecked	Unchecked	Checked	Unchecked	Unchecked	No	Checked	Checked	Checked	Unchecked	Unchecked	Unchecked	No	0	Yes	No	No	Yes	No	No	Unchecked	Unchecked	Unchecked	Unchecked	Unchecked	Unchecked	Checked	No	No	73.4	0	0	3
898	79	Male	21.8	White	Not Specified	No	No	No	HFpEF	No	Yes	Yes	No	Unchecked	Unchecked	Unchecked	Unchecked	Unchecked	Checked	No	Checked	Checked	Checked	Unchecked	Unchecked	Unchecked	Yes	16	Yes	No	Yes		No	No	Unchecked	Unchecked	Unchecked	Unchecked	Unchecked	Unchecked	Checked	Yes	No	83.4	0	0	15
899	71	Female	34.7	Black	NOT HISPANIC OR LATINO OR SPANISH ORIGIN	Former Smoker	No	No	No	No	No	Yes	No	Unchecked	Checked	Unchecked	Checked	Unchecked	Unchecked	No	Checked	Checked	Checked	Unchecked	Unchecked	Unchecked	No	2	Yes	No	No	Yes	No	Yes	Unchecked	Unchecked	Unchecked	Unchecked	Unchecked	Unchecked	Checked	No	No	69.9	0	0	12
900	52	Male	33.4	Black	HISPANIC OR LATINO OR SPANISH ORIGIN	Active Smoker	No	No	No	No	No	No	No	Unchecked	Unchecked	Unchecked	Checked	Unchecked	Unchecked	No	Checked	Checked	Checked	Unchecked	Unchecked	Unchecked	No	0	Yes	Yes	Yes		Yes	No	Unchecked	Unchecked	Unchecked	Unchecked	Checked	Checked	Checked	No	No	54.3	0.96875	0.0173611	2
901	89	Female	29.3	White	NOT HISPANIC OR LATINO OR SPANISH ORIGIN	No	No	Yes	No	No	No	Yes	Yes	Unchecked	Unchecked	Unchecked	Checked	Unchecked	Unchecked	No	Checked	Checked	Checked	Unchecked	Unchecked	Unchecked	Yes	11	Yes	No	No	Yes	No	No	Unchecked	Unchecked	Unchecked	Unchecked	Unchecked	Unchecked	Checked	No	No	52	0	0	6
902	75	Male	24.3	Black	NOT HISPANIC OR LATINO OR SPANISH ORIGIN	Former Smoker	No	Yes	No	No	Yes	Yes	Yes	Checked	Unchecked	Unchecked	Checked	Unchecked	Unchecked	No	Checked	Checked	Unchecked	Unchecked	Unchecked	Checked	No	7	Yes	No	Yes		No	No	Unchecked	Unchecked	Unchecked	Unchecked	Unchecked	Unchecked	Checked	No	No	52	0	0	15
903	56	Male	31.62	Other	HISPANIC OR LATINO OR SPANISH ORIGIN	Active Smoker	No	No	No	No	Yes	Yes	Yes	Unchecked	Unchecked	Unchecked	Checked	Unchecked	Unchecked	No	Checked	Checked	Checked	Unchecked	Unchecked	Unchecked	Yes	3	Yes	No	No	Yes	No	Yes	Unchecked	Unchecked	Unchecked	Unchecked	Unchecked	Unchecked	Checked	No	No	69.9	0	0	20
904	40	Female	39.8	Other	HISPANIC OR LATINO OR SPANISH ORIGIN	No	No	No	No	No	No	No	No	Unchecked	Unchecked	Unchecked	Checked	Unchecked	Unchecked	No	Checked	Checked	Checked	Unchecked	Unchecked	Unchecked	No	1	Yes	No	No	Yes	No	No	Unchecked	Unchecked	Unchecked	Unchecked	Unchecked	Unchecked	Checked	No	No	52	0	0	5
905	95	Female	32.13	White	HISPANIC OR LATINO OR SPANISH ORIGIN	No	No	No	No	No	No	Yes	Yes	Unchecked	Unchecked	Unchecked	Checked	Unchecked	Unchecked	No	Checked	Checked	Unchecked	Checked	Unchecked	Unchecked	Yes	6	Yes	No	No	Yes	No	No	Unchecked	Unchecked	Unchecked	Unchecked	Unchecked	Checked	Checked	No	No	20.2	0	0	15
906	61	Female	26.1	Not specified	HISPANIC OR LATINO OR SPANISH ORIGIN	No	No	No	No	No	Yes	No	No	Unchecked	Unchecked	Unchecked	Checked	Unchecked	Unchecked	No	Checked	Checked	Checked	Unchecked	Unchecked	Unchecked	No	3	Yes	No	No	Yes	No	No	Unchecked	Unchecked	Unchecked	Unchecked	Unchecked	Unchecked	Checked	No	No	52	0	0	3
907	68	Male	32.87	Black	NOT HISPANIC OR LATINO OR SPANISH ORIGIN	No	No	No	No	No	Yes	Yes	No	Unchecked	Unchecked	Unchecked	Unchecked	Checked	Unchecked	Yes	Checked	Checked	Checked	Unchecked	Unchecked	Unchecked	Yes	8	Yes	Yes	Yes		Yes	Yes	Unchecked	Unchecked	Unchecked	Unchecked	Checked	Checked	Checked	Yes	No	52	2.98889	5.74861	7
908	65	Male	20.7443	White	NOT HISPANIC OR LATINO OR SPANISH ORIGIN	Former Smoker	No	No	HFpEF	No	No	No	No	Checked	Unchecked	Unchecked	Checked	Unchecked	Unchecked	No	Checked	Checked	Checked	Unchecked	Unchecked	Unchecked	Yes	6	Yes	No	No	Yes	No	No	Unchecked	Unchecked	Unchecked	Unchecked	Unchecked	Unchecked	Checked	No	No	54.3	0	0	1
909	53	Female	27.4	White	HISPANIC OR LATINO OR SPANISH ORIGIN	No	No	No	No	No	Yes	No	No	Unchecked	Unchecked	Unchecked	Checked	Unchecked	Unchecked	No	Checked	Checked	Checked	Unchecked	Unchecked	Unchecked	No	3	Yes	No	No	Yes	No	No	Unchecked	Unchecked	Unchecked	Unchecked	Unchecked	Unchecked	Checked	No	No	77.2	0	0	2
910	68	Male	27.92	Other	HISPANIC OR LATINO OR SPANISH ORIGIN	Active Smoker	No	No	No	No	No	No	No	Unchecked	Checked	Unchecked	Checked	Unchecked	Unchecked	No	Checked	Checked	Checked	Unchecked	Unchecked	Unchecked	No	0	Yes	No	No	Yes	No	No	Unchecked	Unchecked	Unchecked	Unchecked	Unchecked	Unchecked	Checked	No	No	52	0	0	0
911	79	Female	40.404	Black	HISPANIC OR LATINO OR SPANISH ORIGIN	No	No	Yes	HFpEF	No	Yes	Yes	Yes	Unchecked	Unchecked	Unchecked	Checked	Unchecked	Unchecked	No	Checked	Checked	Unchecked	Checked	Unchecked	Unchecked	Yes	16	Yes	No	No	Yes	No	No	Unchecked	Unchecked	Unchecked	Unchecked	Checked	Checked	Checked	No	No	54.3	0	0	1
912	71	Male	25.1	Other	NOT HISPANIC OR LATINO OR SPANISH ORIGIN	No	No	No	No	Yes	Yes	Yes	Yes	Unchecked	Unchecked	Unchecked	Unchecked	Checked	Unchecked	No	Checked	Checked	Checked	Unchecked	Unchecked	Unchecked	No	7	Yes	No	Yes		No	Yes	Unchecked	Unchecked	Unchecked	Unchecked	Unchecked	Checked	Checked	No	No	81.7	0	0	6
913	38	Male	29	White	HISPANIC OR LATINO OR SPANISH ORIGIN	No	No	No	No	No	No	No	No	Unchecked	Unchecked	Unchecked	Checked	Unchecked	Unchecked	No	Checked	Checked	Checked	Unchecked	Unchecked	Unchecked	No	0	Yes	No	No	Yes	No	No	Unchecked	Unchecked	Unchecked	Unchecked	Unchecked	Unchecked	Checked	No	No	54.3	0	0	8
914	76	Male	26.02	Other	NOT HISPANIC OR LATINO OR SPANISH ORIGIN	No	No	No	No	Yes	No	Yes	Yes	Unchecked	Unchecked	Unchecked	Checked	Unchecked	Unchecked	No	Checked	Checked	Checked	Unchecked	Unchecked	Unchecked	Yes	4	Yes	No	No	Yes	No	Yes	Unchecked	Unchecked	Unchecked	Unchecked	Unchecked	Unchecked	Checked	No	No	54.3	0	0	9
915	59	Male	23.43	Other	NOT HISPANIC OR LATINO OR SPANISH ORIGIN	No	No	No	No	No	No	No	No	Unchecked	Unchecked	Unchecked	Checked	Unchecked	Unchecked	No	Checked	Checked	Checked	Unchecked	Unchecked	Unchecked	No	0	Yes	No	No	Yes	No	Yes	Unchecked	Unchecked	Unchecked	Unchecked	Unchecked	Unchecked	Checked	No	No	82	0	0	6
916	82	Male	35.6	Not specified	Not Specified	No	No	Yes	No	No	No	Yes	Yes	Unchecked	Unchecked	Unchecked	Checked	Unchecked	Unchecked	No	Checked	Checked	Checked	Unchecked	Unchecked	Unchecked	Yes	12	Yes	No	No	Yes	No	No	Unchecked	Unchecked	Unchecked	Unchecked	Unchecked	Unchecked	Checked	No	No	81.7	0	0	5
917	55	Male	32.36	White	HISPANIC OR LATINO OR SPANISH ORIGIN	No	No	No	No	No	Yes	Yes	No	Unchecked	Unchecked	Unchecked	Checked	Unchecked	Unchecked	No	Checked	Checked	Checked	Unchecked	Unchecked	Unchecked	No	4	Yes	No	No	Yes	No	Yes	Unchecked	Unchecked	Unchecked	Unchecked	Unchecked	Unchecked	Checked	No	No	82	0	0	5
918	43	Female	22.2331	Black	NOT HISPANIC OR LATINO OR SPANISH ORIGIN	No	No	No	No	No	No	Yes	No	Unchecked	Checked	Unchecked	Checked	Unchecked	Unchecked	No	Checked	Checked	Unchecked	Unchecked	Checked	Checked	No	12	Yes	No	No	Yes	No	No	Unchecked	Unchecked	Unchecked	Unchecked	Unchecked	Unchecked	Checked	No	No	54.3	0	0	2
919	58	Female	51.48	White	Not Specified	Former Smoker	No	No	No	No	No	Yes	Yes	Unchecked	Checked	Checked	Checked	Unchecked	Unchecked	No	Checked	Checked	Checked	Unchecked	Unchecked	Unchecked	Yes	3	Yes	No	Yes		No	Yes	Unchecked	Unchecked	Unchecked	Unchecked	Unchecked	Unchecked	Checked	No	No	52	0	0	9
920	80	Male	30.07	Other	HISPANIC OR LATINO OR SPANISH ORIGIN	Active Smoker	No	No	No	No	No	Yes	Yes	Checked	Unchecked	Unchecked	Unchecked	Checked	Unchecked	No	Checked	Checked	Unchecked	Unchecked	Checked	Unchecked	Yes	7	Yes	Yes	Yes		Yes	Yes	Unchecked	Checked	Checked	Checked	Checked	Checked	Checked	Yes	No	52	2.15	5.31042	8
921	37	Female	28.3	Other	HISPANIC OR LATINO OR SPANISH ORIGIN	No	No	No	No	No	Yes	No	No	Unchecked	Unchecked	Unchecked	Checked	Unchecked	Unchecked	No	Checked	Checked	Checked	Unchecked	Unchecked	Unchecked	No	2	Yes	No	No	Yes	No	No	Unchecked	Unchecked	Unchecked	Unchecked	Unchecked	Checked	Checked	No	No	81.7	0	0	22
922	50	Male	33.9	Other	HISPANIC OR LATINO OR SPANISH ORIGIN	No	No	No	No	No	No	No	No	Unchecked	Unchecked	Unchecked	Checked	Unchecked	Unchecked	No	Checked	Checked	Checked	Unchecked	Unchecked	Unchecked	No	0	Yes	No	No	Yes	No	No	Unchecked	Unchecked	Unchecked	Unchecked	Unchecked	Unchecked	Checked	No	No	81.7	0	0	9
923	91	Female	21.8	Not specified	HISPANIC OR LATINO OR SPANISH ORIGIN	No	No	No	No	No	Yes	Yes	No	Unchecked	Unchecked	Unchecked	Checked	Unchecked	Unchecked	No	Checked	Checked	Checked	Unchecked	Unchecked	Unchecked	Yes	9	Yes	No	Yes		No	Yes	Unchecked	Unchecked	Unchecked	Unchecked	Unchecked	Checked	Checked	No	No	52	0	0	13
924	63	Female	26.61	Other	Not Specified	Former Smoker	No	No	No	No	No	Yes	Yes	Unchecked	Checked	Unchecked	Checked	Unchecked	Unchecked	No	Checked	Checked	Unchecked	Unchecked	Checked	Unchecked	No	4	Yes	No	No	Yes	No	No	Unchecked	Unchecked	Unchecked	Unchecked	Unchecked	Unchecked	Checked	No	No	71.5	0	0	5
925	31	Male	37.7	Other	HISPANIC OR LATINO OR SPANISH ORIGIN	No	No	No	No	No	Yes	No	No	Unchecked	Unchecked	Unchecked	Checked	Unchecked	Unchecked	No	Checked	Checked	Checked	Unchecked	Unchecked	Unchecked	No	0	Yes	No	No	Yes	No	No	Unchecked	Unchecked	Unchecked	Unchecked	Unchecked	Unchecked	Checked	No	No	81.7	0	0	4
926	35	Female	29.8	Other	HISPANIC OR LATINO OR SPANISH ORIGIN	No	No	No	No	No	No	No	No	Unchecked	Unchecked	Unchecked	Checked	Unchecked	Unchecked	No	Checked	Checked	Checked	Unchecked	Unchecked	Unchecked	No	0	Yes	No	No	Yes	No	No	Unchecked	Unchecked	Unchecked	Unchecked	Unchecked	Unchecked	Checked	No	No	82.3	0	0	6
927	56	Female	33.5686	White	HISPANIC OR LATINO OR SPANISH ORIGIN	Former Smoker	No	No	No	No	Yes	No	No	Unchecked	Checked	Unchecked	Checked	Unchecked	Unchecked	No	Checked	Checked	Unchecked	Checked	Unchecked	Unchecked	No	9	Yes	No	No	Yes	No	No	Unchecked	Unchecked	Unchecked	Unchecked	Unchecked	Unchecked	Checked	No	No	81.7	0	0	5
928	61	Female	43.86	Other	NOT HISPANIC OR LATINO OR SPANISH ORIGIN	Former Smoker	No	No	HFpEF	No	No	Yes	No	Unchecked	Checked	Unchecked	Checked	Unchecked	Unchecked	No	Checked	Checked	Checked	Unchecked	Unchecked	Unchecked	No	4	Yes	No	No	Yes	No	No	Unchecked	Unchecked	Unchecked	Unchecked	Unchecked	Unchecked	Checked	No	No	43.7	0	0	7
929	56	Male	26.34	White	HISPANIC OR LATINO OR SPANISH ORIGIN	No	No	No	No	No	Yes	Yes	No	Unchecked	Unchecked	Unchecked	Unchecked	Unchecked	Checked	No	Checked	Unchecked	Checked	Unchecked	Unchecked	Unchecked	No	9	Yes	Yes	No	Yes	Yes	Yes	Unchecked	Unchecked	Unchecked	Unchecked	Unchecked	Unchecked	Checked	No	No	54.8	11.2319	10.9972	17
930	90	Male	22.66	White	HISPANIC OR LATINO OR SPANISH ORIGIN	Former Smoker	No	Yes	No	No	No	Yes	Yes	Unchecked	Unchecked	Unchecked	Checked	Unchecked	Unchecked	No	Checked	Checked	Checked	Unchecked	Unchecked	Unchecked	Yes	10	Yes	Yes	Yes		Yes	Yes	Unchecked	Unchecked	Unchecked	Unchecked	Unchecked	Checked	Checked	Yes	No	77.2	4.28611	4.47014	5
931	50	Male	31.95	Not specified	HISPANIC OR LATINO OR SPANISH ORIGIN	No	No	No	No	No	No	No	No	Unchecked	Unchecked	Unchecked	Checked	Unchecked	Unchecked	No	Checked	Checked	Checked	Unchecked	Unchecked	Unchecked	No	0	Yes	No	No	Yes	No	Yes	Unchecked	Unchecked	Unchecked	Unchecked	Unchecked	Checked	Checked	No	No	82	0	0	9
932	27	Female	36.9	Other	HISPANIC OR LATINO OR SPANISH ORIGIN	No	No	No	No	No	No	No	No	Unchecked	Unchecked	Unchecked	Checked	Unchecked	Unchecked	No	Checked	Checked	Checked	Unchecked	Unchecked	Unchecked	No	0	Yes	No	No	Yes	Yes	No	Unchecked	Unchecked	Unchecked	Unchecked	Unchecked	Unchecked	Checked	No	No	69.9	0	0.0375	1
933	61	Female	33.98	Other	HISPANIC OR LATINO OR SPANISH ORIGIN	No	No	No	No	No	No	No	No	Unchecked	Unchecked	Unchecked	Checked	Unchecked	Unchecked	No	Checked	Checked	Unchecked	Unchecked	Checked	Unchecked	No	6	Yes	No	No	Yes	No	Yes	Unchecked	Unchecked	Unchecked	Unchecked	Unchecked	Unchecked	Checked	No	No	71.5	0	0	7
934	73	Male	23.68	Other	HISPANIC OR LATINO OR SPANISH ORIGIN	No	No	No	No	No	No	Yes	No	Unchecked	Unchecked	Unchecked	Checked	Unchecked	Unchecked	No	Checked	Checked	Checked	Unchecked	Unchecked	Unchecked	No	7	Yes	No	No	Yes	No	No	Unchecked	Unchecked	Unchecked	Unchecked	Unchecked	Checked	Checked	No	No	81.7	0	0	4
935	87	Female	22.04	Not specified	HISPANIC OR LATINO OR SPANISH ORIGIN	No	No	No	No	No	No	Yes	No	Checked	Unchecked	Unchecked	Checked	Unchecked	Unchecked	No	Checked	Checked	Checked	Unchecked	Unchecked	Unchecked	No	3	Yes	No	Yes		No	No	Unchecked	Unchecked	Unchecked	Unchecked	Unchecked	Checked	Unchecked	No	No	69.9	0	0	14
936	84	Female	36.28	Black	HISPANIC OR LATINO OR SPANISH ORIGIN	No	No	No	HFpEF	Yes	Yes	Yes	No	Unchecked	Unchecked	Unchecked	Unchecked	Unchecked	Checked	No	Checked	Checked	Checked	Unchecked	Unchecked	Unchecked	Yes	6	Yes	No	No	Yes	No	No	Unchecked	Unchecked	Unchecked	Unchecked	Unchecked	Unchecked	Checked	Yes	No	54.3	0	0	5
937	69	Female	28.32	Black	Not Specified	Active Smoker	No	No	No	No	Yes	Yes	No	Unchecked	Checked	Unchecked	Checked	Unchecked	Unchecked	No	Checked	Checked	Unchecked	Unchecked	Checked	Unchecked	No	7	Yes	No	No	Yes	No	No	Unchecked	Unchecked	Unchecked	Unchecked	Unchecked	Unchecked	Checked	No	No	77.2	0	0	6
938	46	Male	16.99	Not specified	HISPANIC OR LATINO OR SPANISH ORIGIN	No	No	No	No	No	Yes	No	No	Unchecked	Unchecked	Unchecked	Unchecked	Unchecked	Checked	No	Checked	Checked	Checked	Unchecked	Unchecked	Unchecked	No	4	Yes	No	No	Yes	No	No	Unchecked	Unchecked	Unchecked	Unchecked	Unchecked	Unchecked	Checked	Yes	No	56.8	0	0	13
939	29	Female	29.99	Other	HISPANIC OR LATINO OR SPANISH ORIGIN	No	No	No	No	No	No	No	No	Unchecked	Unchecked	Unchecked	Checked	Unchecked	Unchecked	No	Checked	Checked	Checked	Unchecked	Unchecked	Unchecked	No	0	Yes	No	No	Yes	No	No	Unchecked	Unchecked	Unchecked	Unchecked	Unchecked	Unchecked	Checked	No	No	56.8	0	0	3
940	61	Male	38.69	Black	NOT HISPANIC OR LATINO OR SPANISH ORIGIN	Active Smoker	No	No	No	Yes	Yes	Yes	No	Unchecked	Unchecked	Unchecked	Checked	Unchecked	Unchecked	No	Checked	Checked	Checked	Unchecked	Unchecked	Unchecked	No	7	Yes	No	No	Yes	No	No	Unchecked	Unchecked	Unchecked	Unchecked	Unchecked	Unchecked	Checked	No	No	58.9	0	0	14
941	97	Female	20.41	Not specified	HISPANIC OR LATINO OR SPANISH ORIGIN	No	No	No	HFrEF (EF<50%)	No	No	Yes	No	Unchecked	Unchecked	Unchecked	Checked	Unchecked	Unchecked	No	Checked	Checked	Checked	Unchecked	Unchecked	Unchecked	No	4	Yes	No	No	Yes	No	No	Unchecked	Unchecked	Unchecked	Unchecked	Unchecked	Unchecked	Checked	No	No	77.2	0	0	9
942	50	Male	31.49	Asian	NOT HISPANIC OR LATINO OR SPANISH ORIGIN	Former Smoker	No	No	No	No	No	Yes	Yes	Unchecked	Unchecked	Unchecked	Checked	Unchecked	Unchecked	No	Checked	Checked	Checked	Unchecked	Unchecked	Unchecked	Yes	4	Yes	No	No	Yes	No	No	Unchecked	Unchecked	Unchecked	Unchecked	Unchecked	Unchecked	Checked	No	No	62.7	0	0	5
943	97	Male	27.45	White	Not Specified	No	No	No	No	No	No	No	No	Unchecked	Unchecked	Unchecked	Checked	Unchecked	Unchecked	No	Checked	Checked	Checked	Unchecked	Unchecked	Unchecked	No	2	Yes	No	No	Yes	No	No	Unchecked	Unchecked	Unchecked	Unchecked	Unchecked	Unchecked	Checked	No	No	20.2	0	0	2
944	78	Female	28.24	Not specified	HISPANIC OR LATINO OR SPANISH ORIGIN	No	No	No	No	No	Yes	Yes	Yes	Unchecked	Unchecked	Unchecked	Unchecked	Checked	Unchecked	No	Checked	Checked	Unchecked	Checked	Unchecked	Unchecked	Yes	15	Yes	No	No	Yes	No	No	Unchecked	Unchecked	Unchecked	Unchecked	Unchecked	Checked	Checked	No	No	77.2	0	0	7
945	77	Female	30.85	Other	HISPANIC OR LATINO OR SPANISH ORIGIN	No	No	No	No	No	Yes	Yes	Yes	Unchecked	Unchecked	Unchecked	Checked	Unchecked	Unchecked	No	Checked	Checked	Checked	Unchecked	Unchecked	Unchecked	Yes	17	Yes	No	No	Yes	No	No	Unchecked	Unchecked	Unchecked	Unchecked	Unchecked	Unchecked	Checked	No	No	82	0	0	2
946	72	Female	32.84	Other	NOT HISPANIC OR LATINO OR SPANISH ORIGIN	Former Smoker	No	No	HFrEF (EF<50%)	No	No	No	No	Unchecked	Checked	Unchecked	Checked	Unchecked	Unchecked	No	Checked	Checked	Unchecked	Unchecked	Checked	Unchecked	Yes	7	Yes	No	No	Yes	No	No	Unchecked	Unchecked	Unchecked	Unchecked	Unchecked	Unchecked	Checked	No	No	82	0	0	4
947	48	Male	32.95	Not specified	Not Specified	No	No	No	No	No	Yes	No	No	Unchecked	Unchecked	Unchecked	Checked	Unchecked	Unchecked	No	Checked	Checked	Checked	Unchecked	Unchecked	Unchecked	No	7	Yes	No	No	Yes	No	No	Unchecked	Unchecked	Unchecked	Unchecked	Unchecked	Unchecked	Checked	No	No	86.5	0	0	7
948	57	Female	46.08	White	HISPANIC OR LATINO OR SPANISH ORIGIN	Former Smoker	No	No	No	Yes	No	Yes	Yes	Unchecked	Unchecked	Unchecked	Checked	Unchecked	Unchecked	No	Checked	Checked	Checked	Unchecked	Unchecked	Unchecked	Yes	6	Yes	No	No	Yes	No	No	Unchecked	Unchecked	Unchecked	Unchecked	Unchecked	Checked	Checked	No	No	73.4	0	0	16
949	76	Male	28.65	Other	HISPANIC OR LATINO OR SPANISH ORIGIN	No	No	Yes	No	No	Yes	Yes	Yes	Unchecked	Unchecked	Unchecked	Checked	Unchecked	Unchecked	No	Checked	Checked	Checked	Unchecked	Unchecked	Unchecked	Yes	11	Yes	No	No	Yes	No	No	Unchecked	Unchecked	Unchecked	Unchecked	Unchecked	Checked	Checked	No	No	80.3	0	0	16
950	82	Female	26.7	Not specified	HISPANIC OR LATINO OR SPANISH ORIGIN	No	No	Yes	HFrEF (EF<50%)	No	Yes	Yes	Yes	Unchecked	Unchecked	Unchecked	Unchecked	Checked	Unchecked	No	Checked	Checked	Checked	Unchecked	Unchecked	Unchecked	Yes	12	Yes	No	Yes		No	Yes	Unchecked	Unchecked	Unchecked	Unchecked	Unchecked	Unchecked	Checked	No	No	81.7	0	0	4
951	63	Male	22.85	White	HISPANIC OR LATINO OR SPANISH ORIGIN	No	No	No	No	No	No	No	No	Unchecked	Unchecked	Unchecked	Checked	Unchecked	Unchecked	No	Unchecked	Checked	Checked	Unchecked	Unchecked	Unchecked	No	2	Yes	No	No	Yes	No	No	Unchecked	Unchecked	Unchecked	Unchecked	Unchecked	Unchecked	Checked	No	No	52	0	0	12
952	94	Female	26.69	Other	HISPANIC OR LATINO OR SPANISH ORIGIN	No	No	No	No	No	No	Yes	No	Unchecked	Unchecked	Unchecked	Checked	Unchecked	Unchecked	No	Checked	Checked	Checked	Unchecked	Unchecked	Unchecked	No	9	Yes	No	Yes		No	Yes	Unchecked	Unchecked	Unchecked	Unchecked	Unchecked	Checked	Checked	No	No	77.2	0	0	4
953	56	Male	24.14	Not specified	Not Specified	Active Smoker	No	No	No	No	No	Yes	No	Unchecked	Unchecked	Unchecked	Checked	Unchecked	Unchecked	No	Checked	Checked	Checked	Unchecked	Unchecked	Unchecked	No	2	Yes	No	No	Yes	No	No	Unchecked	Unchecked	Unchecked	Unchecked	Unchecked	Unchecked	Checked	No	No	69.9	0	0	17
954	51	Male	34.87	Other	HISPANIC OR LATINO OR SPANISH ORIGIN	No	No	No	No	No	Yes	No	No	Unchecked	Unchecked	Unchecked	Checked	Unchecked	Unchecked	No	Checked	Checked	Checked	Unchecked	Unchecked	Unchecked	No	0	Yes	Yes	Yes		Yes	Yes	Unchecked	Unchecked	Unchecked	Unchecked	Checked	Checked	Checked	No	No	17.8	6.73611	8.80903	9
955	56	Female	24.56	Black	HISPANIC OR LATINO OR SPANISH ORIGIN	No	No	No	No	No	Yes	Yes	Yes	Unchecked	Unchecked	Unchecked	Checked	Unchecked	Unchecked	No	Checked	Checked	Checked	Unchecked	Unchecked	Unchecked	Yes	11	Yes	No	No	Yes	No	No	Unchecked	Unchecked	Unchecked	Unchecked	Unchecked	Checked	Checked	No	No	86.5	0	0	13
956	85	Male	34.5601	White	HISPANIC OR LATINO OR SPANISH ORIGIN	No	No	No	No	Yes	Yes	Yes	No	Checked	Unchecked	Unchecked	Unchecked	Unchecked	Checked	No	Checked	Checked	Unchecked	Unchecked	Checked	Unchecked	Yes	14	Yes	No	Yes		No	Yes	Unchecked	Unchecked	Unchecked	Unchecked	Unchecked	Unchecked	Checked	No	No	77.2	0	0	1
957	77	Male	19.22	White	HISPANIC OR LATINO OR SPANISH ORIGIN	No	No	Yes	HFrEF (EF<50%)	No	No	Yes	Yes	Unchecked	Unchecked	Unchecked	Checked	Unchecked	Unchecked	No	Checked	Checked	Checked	Unchecked	Unchecked	Unchecked	Yes	4	Yes	No	No	Yes	No	No	Unchecked	Unchecked	Checked	Unchecked	Unchecked	Checked	Checked	No	No	77.2	0	0	23
958	69	Female	35.44	Black	HISPANIC OR LATINO OR SPANISH ORIGIN	No	No	No	No	No	Yes	Yes	Yes	Unchecked	Unchecked	Unchecked	Checked	Unchecked	Unchecked	No	Checked	Checked	Checked	Unchecked	Unchecked	Unchecked	Yes	14	Yes	Yes	Yes		Yes	Yes	Unchecked	Unchecked	Unchecked	Unchecked	Checked	Checked	Checked	No	No	52	7.79861	7.81111	9
959	67	Female	37.03	White	HISPANIC OR LATINO OR SPANISH ORIGIN	No	No	No	No	Yes	No	Yes	Yes	Unchecked	Unchecked	Unchecked	Checked	Unchecked	Unchecked	No	Checked	Checked	Checked	Unchecked	Unchecked	Unchecked	Yes	6	Yes	No	No	Yes	No	No	Unchecked	Unchecked	Unchecked	Unchecked	Unchecked	Unchecked	Checked	No	No	82	0	0	2
960	67	Male	33.06	Other	HISPANIC OR LATINO OR SPANISH ORIGIN	No	No	Yes	No	No	Yes	Yes	No	Unchecked	Unchecked	Unchecked	Checked	Unchecked	Unchecked	No	Unchecked	Checked	Checked	Unchecked	Unchecked	Unchecked	Yes	9	Yes	No	No	Yes	No	No	Unchecked	Unchecked	Unchecked	Unchecked	Unchecked	Unchecked	Checked	No	No	77.2	0	0	3
961	65	Female	32.53	Black	NOT HISPANIC OR LATINO OR SPANISH ORIGIN	No	No	No	No	No	No	Yes	Yes	Unchecked	Unchecked	Unchecked	Checked	Unchecked	Unchecked	No	Checked	Checked	Checked	Unchecked	Unchecked	Unchecked	Yes	4	Yes	Yes	Yes		Yes	Yes	Unchecked	Unchecked	Unchecked	Unchecked	Checked	Checked	Checked	No	No	81.7	11.5646	15.0083	17
962	50	Female	41.92	Black	NOT HISPANIC OR LATINO OR SPANISH ORIGIN	No	No	No	No	No	Yes	No	No	Unchecked	Checked	Unchecked	Checked	Unchecked	Unchecked	No	Checked	Checked	Checked	Unchecked	Unchecked	Unchecked	No	4	Yes	No	No	Yes	No	No	Unchecked	Unchecked	Unchecked	Unchecked	Unchecked	Unchecked	Checked	No	No	80.6	0	0	6
963	53	Male	47.85	White	NOT HISPANIC OR LATINO OR SPANISH ORIGIN	Active Smoker	No	No	No	Yes	No	Yes	No	Checked	Unchecked	Unchecked	Checked	Unchecked	Unchecked	No	Checked	Checked	Checked	Unchecked	Unchecked	Unchecked	No	4	Yes	Yes	Yes		Yes	Yes	Unchecked	Unchecked	Checked	Unchecked	Checked	Checked	Unchecked	Yes	No	67.4	14.341	14.4014	19
964	52	Male	28.22	Black	Not Specified	No	No	No	No	No	No	No	Yes	Unchecked	Unchecked	Checked	Checked	Unchecked	Unchecked	No	Checked	Checked	Checked	Unchecked	Unchecked	Unchecked	No	1	Yes	No	No	Yes	No	No	Unchecked	Unchecked	Unchecked	Unchecked	Unchecked	Unchecked	Checked	No	No	56.5	0	0	3
965	44	Female	22.39	Other	HISPANIC OR LATINO OR SPANISH ORIGIN	No	No	No	No	No	No	Yes	No	Unchecked	Unchecked	Unchecked	Unchecked	Checked	Unchecked	No	Checked	Checked	Checked	Unchecked	Unchecked	Unchecked	No	4	Yes	No	No	Yes	No	No	Unchecked	Unchecked	Unchecked	Unchecked	Unchecked	Unchecked	Checked	No	No	82	0	0	2
966	77	Male	29.2	White	HISPANIC OR LATINO OR SPANISH ORIGIN	Former Smoker	No	Yes	HFrEF (EF<50%)	No	Yes	Yes	Yes	Checked	Unchecked	Unchecked	Unchecked	Checked	Unchecked	No	Checked	Checked	Checked	Unchecked	Unchecked	Unchecked	Yes	7	Yes	No	Yes		No	No	Unchecked	Unchecked	Unchecked	Unchecked	Checked	Unchecked	Checked	No	No	52	0	0	6
967	81	Female	15.95	Black	NOT HISPANIC OR LATINO OR SPANISH ORIGIN	Former Smoker	No	No	No	No	No	Yes	Yes	Unchecked	Unchecked	Unchecked	Unchecked	Unchecked	Checked	No	Checked	Checked	Unchecked	Unchecked	Unchecked	Checked	No	7	Yes	No	Yes		No	Yes	Unchecked	Unchecked	Unchecked	Unchecked	Unchecked	Unchecked	Checked	Yes	No	82.3	0	0	8
968	69	Female	33.34	White	NOT HISPANIC OR LATINO OR SPANISH ORIGIN	No	No	No	No	No	Yes	No	Yes	Unchecked	Unchecked	Unchecked	Checked	Unchecked	Unchecked	No	Unchecked	Checked	Checked	Unchecked	Unchecked	Unchecked	Yes	17	Yes	No	No	Yes	No	No	Unchecked	Unchecked	Unchecked	Unchecked	Unchecked	Unchecked	Checked	No	No	81.7	0	0	14
969	90	Male	29.35	Not specified	HISPANIC OR LATINO OR SPANISH ORIGIN	No	No	Yes	HFrEF (EF<50%)	No	Yes	Yes	Yes	Unchecked	Unchecked	Unchecked	Checked	Unchecked	Unchecked	No	Checked	Checked	Checked	Unchecked	Unchecked	Unchecked	Yes	6	Yes	No	Yes		No	No	Checked	Unchecked	Unchecked	Unchecked	Unchecked	Unchecked	Checked	No	No	82	0	0	4
970	63	Male	26.08	White	NOT HISPANIC OR LATINO OR SPANISH ORIGIN	Former Smoker	No	No	No	No	No	Yes	No	Unchecked	Unchecked	Unchecked	Unchecked	Unchecked	Checked	No	Checked	Unchecked	Unchecked	Unchecked	Unchecked	Checked	Yes	16	Yes	No	No	Yes	No	No	Unchecked	Unchecked	Unchecked	Unchecked	Unchecked	Unchecked	Checked	No	No	41.7	0	0	13
971	63	Male	29.46	Not specified	HISPANIC OR LATINO OR SPANISH ORIGIN	No	No	No	No	No	No	Yes	No	Unchecked	Unchecked	Unchecked	Checked	Unchecked	Unchecked	No	Checked	Checked	Checked	Unchecked	Unchecked	Unchecked	No	3	Yes	No	No	Yes	No	No	Unchecked	Unchecked	Unchecked	Unchecked	Unchecked	Unchecked	Checked	No	No	52	0	0	1
972	55	Male	26.79	Not specified	HISPANIC OR LATINO OR SPANISH ORIGIN	Former Smoker	No	No	No	No	No	No	No	Unchecked	Unchecked	Unchecked	Checked	Unchecked	Unchecked	No	Checked	Checked	Checked	Unchecked	Unchecked	Unchecked	Yes	0	Yes	Yes	No	Yes	Yes	Yes	Unchecked	Unchecked	Unchecked	Checked	Unchecked	Checked	Checked	No	No	82	12.7333	11.9583	25
973	64	Female	35.73	Not specified	Not Specified	No	No	No	No	No	No	No	No	Unchecked	Unchecked	Unchecked	Checked	Unchecked	Unchecked	No	Checked	Checked	Checked	Unchecked	Unchecked	Unchecked	No	2	Yes	No	No	Yes	No	No	Unchecked	Unchecked	Unchecked	Unchecked	Unchecked	Unchecked	Checked	No	No	56	0	0	6
974	58	Female	18.78	Other	Not Specified	Former Smoker	No	No	No	No	No	Yes	No	Unchecked	Unchecked	Unchecked	Unchecked	Unchecked	Checked	Yes	Checked	Checked	Checked	Unchecked	Unchecked	Unchecked	No	7	Yes	No	No	Yes	No	No	Unchecked	Unchecked	Unchecked	Unchecked	Unchecked	Unchecked	Checked	Yes	No	67.4	0	0	7
975	29	Female	57.13	Black	Not Specified	No	No	No	No	No	Yes	No	No	Unchecked	Unchecked	Checked	Checked	Unchecked	Unchecked	No	Checked	Checked	Checked	Unchecked	Unchecked	Unchecked	No	0	Yes	No	No	Yes	No	No	Unchecked	Unchecked	Unchecked	Unchecked	Unchecked	Unchecked	Checked	No	No	56.8	0	0	10
976	64	Male	32.5	Other	HISPANIC OR LATINO OR SPANISH ORIGIN	No	No	No	No	No	Yes	Yes	Yes	Unchecked	Unchecked	Unchecked	Checked	Unchecked	Unchecked	No	Checked	Checked	Checked	Unchecked	Unchecked	Unchecked	Yes	4	Yes	No	No	Yes	No	No	Unchecked	Unchecked	Unchecked	Unchecked	Unchecked	Unchecked	Checked	No	No	67.4	0	0	8
977	49	Male	26.73	Not specified	Not Specified	No	No	No	No	No	Yes	No	No	Unchecked	Unchecked	Unchecked	Checked	Unchecked	Unchecked	No	Checked	Checked	Checked	Unchecked	Unchecked	Unchecked	No	3	Yes	No	No	Yes	No	No	Unchecked	Unchecked	Unchecked	Unchecked	Unchecked	Unchecked	Checked	No	No	77.2	0	0	1
978	44	Male	54.58	Other	Not Specified	No	No	No	No	No	No	No	No	Unchecked	Unchecked	Unchecked	Checked	Unchecked	Unchecked	No	Checked	Checked	Checked	Unchecked	Unchecked	Unchecked	No	0	Yes	No	No	Yes	No	No	Unchecked	Unchecked	Unchecked	Unchecked	Unchecked	Unchecked	Checked	No	No	15.7	0	0	6
979	78	Male	24.28	Black	NOT HISPANIC OR LATINO OR SPANISH ORIGIN	No	No	No	No	No	No	No	No	Unchecked	Unchecked	Unchecked	Checked	Unchecked	Unchecked	No	Checked	Checked	Checked	Unchecked	Unchecked	Unchecked	No	0	Yes	No	No	Yes	No	No	Unchecked	Unchecked	Unchecked	Unchecked	Unchecked	Checked	Checked	No	No	55.2	0	0	15
980	62	Male	26.27	Other	HISPANIC OR LATINO OR SPANISH ORIGIN	No	No	No	No	No	No	No	No	Unchecked	Unchecked	Unchecked	Checked	Unchecked	Unchecked	No	Checked	Checked	Checked	Unchecked	Unchecked	Unchecked	No	0	Yes	No	No	Yes	No	No	Unchecked	Unchecked	Unchecked	Unchecked	Unchecked	Unchecked	Checked	No	No	54.3	0	0	1
981	59	Female	33.95	Other	HISPANIC OR LATINO OR SPANISH ORIGIN	No	No	No	No	No	Yes	Yes	Yes	Unchecked	Unchecked	Unchecked	Checked	Unchecked	Unchecked	No	Checked	Checked	Checked	Unchecked	Unchecked	Unchecked	Yes	16	Yes	No	No	Yes	No	No	Unchecked	Unchecked	Unchecked	Unchecked	Unchecked	Unchecked	Checked	No	No	69.9	0	0	7
982	70	Male	28.86	Other	Not Specified	No	No	No	HFpEF	No	Yes	Yes	Yes	Unchecked	Unchecked	Unchecked	Unchecked	Unchecked	Checked	No	Checked	Unchecked	Unchecked	Unchecked	Unchecked	Checked	Yes	12	Yes	No	No	Yes	No	No	Unchecked	Unchecked	Unchecked	Unchecked	Unchecked	Checked	Checked	No	No	67.4	0	0	14
983	72	Male	23.34	Asian	NOT HISPANIC OR LATINO OR SPANISH ORIGIN	No	No	No	No	No	No	No	No	Unchecked	Unchecked	Unchecked	Checked	Unchecked	Unchecked	No	Unchecked	Checked	Checked	Unchecked	Unchecked	Unchecked	No	0	Yes	No	No	Yes	No	No	Unchecked	Unchecked	Unchecked	Unchecked	Unchecked	Unchecked	Checked	No	No	48.2	0	0	14
984	85	Male	26.2	Other	HISPANIC OR LATINO OR SPANISH ORIGIN	No	No	No	No	No	No	Yes	Yes	Unchecked	Unchecked	Unchecked	Checked	Unchecked	Unchecked	No	Unchecked	Checked	Checked	Unchecked	Unchecked	Unchecked	Yes	14	Yes	No	No	Yes	No	No	Unchecked	Unchecked	Unchecked	Unchecked	Unchecked	Checked	Checked	No	No	82	0	0	8
985	79	Female	42.58	White	Not Specified	No	No	No	No	No	Yes	Yes	No	Unchecked	Unchecked	Unchecked	Checked	Unchecked	Unchecked	No	Checked	Checked	Checked	Unchecked	Unchecked	Unchecked	No	3	Yes	No	Yes		No	Yes	Unchecked	Unchecked	Unchecked	Unchecked	Checked	Unchecked	Checked	No	No	77.2	0	0	4
986	33	Male	37.64	Other	HISPANIC OR LATINO OR SPANISH ORIGIN	No	No	No	No	No	No	No	No	Unchecked	Checked	Unchecked	Checked	Unchecked	Unchecked	No	Checked	Checked	Checked	Unchecked	Unchecked	Unchecked	No	7	Yes	No	No	Yes	No	No	Unchecked	Unchecked	Unchecked	Unchecked	Unchecked	Unchecked	Checked	No	No	51.6	0	0	4
987	52	Male	32.6	White	NOT HISPANIC OR LATINO OR SPANISH ORIGIN	No	No	No	No	No	No	Yes	No	Checked	Checked	Checked	Checked	Unchecked	Unchecked	No	Unchecked	Checked	Unchecked	Unchecked	Checked	Unchecked	No	6	Yes	No	No	Yes	No	No	Unchecked	Unchecked	Unchecked	Unchecked	Unchecked	Unchecked	Checked	No	No	69.9	0	0	13
988	68	Male	28.61	Other	HISPANIC OR LATINO OR SPANISH ORIGIN	Former Smoker	No	No	No	Yes	Yes	Yes	Yes	Unchecked	Unchecked	Unchecked	Checked	Unchecked	Unchecked	No	Checked	Checked	Checked	Unchecked	Unchecked	Unchecked	Yes	11	Yes	No	No	Yes	No	No	Unchecked	Unchecked	Unchecked	Unchecked	Unchecked	Checked	Checked	No	No	56.8	0	0	7
989	72	Female	31.48	Black	NOT HISPANIC OR LATINO OR SPANISH ORIGIN	No	No	No	No	No	No	Yes	No	Unchecked	Unchecked	Unchecked	Checked	Unchecked	Unchecked	No	Checked	Checked	Checked	Unchecked	Unchecked	Unchecked	No	5	Yes	No	No	Yes	No	No	Unchecked	Unchecked	Unchecked	Unchecked	Unchecked	Checked	Checked	No	No	77.2	0	0	15
990	62	Male	27.73	Other	NOT HISPANIC OR LATINO OR SPANISH ORIGIN	No	No	Yes	No	No	No	Yes	Yes	Unchecked	Unchecked	Unchecked	Checked	Unchecked	Unchecked	No	Checked	Checked	Checked	Unchecked	Unchecked	Unchecked	Yes	12	Yes	Yes	Yes		Yes	Yes	Unchecked	Unchecked	Checked	Unchecked	Checked	Checked	Checked	No	No	43.7	8.4125	11.6139	12
991	73	Male	26.6	Other	Not Specified	No	No	No	No	No	No	No	No	Unchecked	Unchecked	Unchecked	Checked	Unchecked	Unchecked	No	Checked	Checked	Checked	Unchecked	Unchecked	Unchecked	No	0	Yes	Yes	Yes		Yes	Yes	Unchecked	Unchecked	Checked	Unchecked	Checked	Checked	Unchecked	No	No	82	17.9854	17.9937	22
992	50	Male	27.61	White	NOT HISPANIC OR LATINO OR SPANISH ORIGIN	No	No	No	No	No	No	Yes	Yes	Unchecked	Unchecked	Unchecked	Checked	Unchecked	Unchecked	No	Unchecked	Checked	Unchecked	Unchecked	Unchecked	Checked	Yes	8	Yes	No	No	Yes	No	No	Unchecked	Unchecked	Unchecked	Unchecked	Unchecked	Unchecked	Checked	No	No	57.3	0	0	2
993	53	Male	40.23	Other	Not Specified	No	No	No	No	No	No	Yes	Yes	Unchecked	Unchecked	Unchecked	Checked	Unchecked	Unchecked	No	Checked	Checked	Checked	Unchecked	Unchecked	Unchecked	No	0	Yes	No	No	Yes	No	No	Unchecked	Unchecked	Unchecked	Unchecked	Unchecked	Unchecked	Checked	No	No	77.2	0	0	10
994	86	Female	22.49	Other	HISPANIC OR LATINO OR SPANISH ORIGIN	No	No	No	No	No	Yes	Yes	Yes	Unchecked	Unchecked	Unchecked	Checked	Unchecked	Unchecked	No	Checked	Checked	Checked	Unchecked	Unchecked	Unchecked	Yes	10	Yes	No	No	Yes	No	No	Unchecked	Unchecked	Unchecked	Unchecked	Unchecked	Checked	Checked	No	No	77.2	0	0	3
995	65	Male	31.95	Other	HISPANIC OR LATINO OR SPANISH ORIGIN	No	No	No	No	Yes	Yes	Yes	Yes	Checked	Checked	Unchecked	Unchecked	Checked	Unchecked	No	Checked	Checked	Checked	Unchecked	Unchecked	Unchecked	Yes	9	Yes	Yes	Yes		Yes	Yes	Unchecked	Unchecked	Unchecked	Unchecked	Unchecked	Checked	Checked	No	No	69.9	19.4194	19.5806	22
996	77	Male	28.55	White	HISPANIC OR LATINO OR SPANISH ORIGIN	No	No	Yes	No	No	Yes	Yes	No	Unchecked	Unchecked	Unchecked	Unchecked	Checked	Unchecked	No	Checked	Checked	Checked	Unchecked	Unchecked	Unchecked	Yes	22	Yes	No	Yes		No	No	Unchecked	Unchecked	Unchecked	Unchecked	Unchecked	Checked	Checked	No	No	82	0	0	7
997	67	Male	21.85	Other	HISPANIC OR LATINO OR SPANISH ORIGIN	No	No	Yes	No	No	Yes	Yes	No	Unchecked	Unchecked	Unchecked	Checked	Unchecked	Unchecked	No	Checked	Checked	Checked	Unchecked	Unchecked	Unchecked	Yes	8	Yes	Yes	Yes		Yes	Yes	Unchecked	Unchecked	Unchecked	Unchecked	Unchecked	Checked	Checked	No	No	58.8	2.41042	0.172917	13
998	44	Female	48.2222	Not specified	Not Specified	No	No	No	No	No	No	Yes	No	Unchecked	Unchecked	Unchecked	Checked	Unchecked	Unchecked	No	Checked	Checked	Checked	Unchecked	Unchecked	Unchecked	No	1	Yes	No	No	Yes	No	No	Unchecked	Unchecked	Unchecked	Unchecked	Unchecked	Unchecked	Checked	No	No	82	0	0	7
999	80	Male	30.71	Other	HISPANIC OR LATINO OR SPANISH ORIGIN	No	No	No	No	No	Yes	Yes	No	Unchecked	Unchecked	Unchecked	Checked	Unchecked	Unchecked	No	Checked	Checked	Checked	Unchecked	Unchecked	Unchecked	No	6	Yes	No	No	Yes	No	No	Unchecked	Unchecked	Unchecked	Unchecked	Unchecked	Unchecked	Checked	No	No	69.9	0	0	4
1000	62	Male	19.78	Not specified	Not Specified	No	No	No	No	Yes	No	Yes	Yes	Unchecked	Unchecked	Unchecked	Checked	Unchecked	Unchecked	No	Checked	Checked	Checked	Unchecked	Unchecked	Unchecked	Yes	12	Yes	No	No	Yes	No	No	Unchecked	Unchecked	Unchecked	Unchecked	Checked	Checked	Checked	No	No	69.9	0	0	11
1001	84	Female	30.78	Other	HISPANIC OR LATINO OR SPANISH ORIGIN	Former Smoker	No	No	No	No	Yes	Yes	Yes	Unchecked	Checked	Unchecked	Checked	Unchecked	Unchecked	No	Checked	Checked	Unchecked	Unchecked	Checked	Unchecked	No	11	Yes	No	No	Yes	No	No	Unchecked	Unchecked	Unchecked	Unchecked	Unchecked	Unchecked	Checked	No	No	52	0	0	3
1002	86	Male	28.56	Other	HISPANIC OR LATINO OR SPANISH ORIGIN	No	No	No	No	No	Yes	Yes	No	Unchecked	Unchecked	Unchecked	Checked	Unchecked	Unchecked	No	Checked	Checked	Checked	Unchecked	Unchecked	Unchecked	No	3	Yes	No	Yes		No	No	Unchecked	Unchecked	Unchecked	Unchecked	Unchecked	Unchecked	Checked	No	No	77.2	0	0	5
1003	88	Female	19.3	White	HISPANIC OR LATINO OR SPANISH ORIGIN	No	No	No	HFpEF	No	Yes	Yes	Yes	Unchecked	Unchecked	Unchecked	Unchecked	Checked	Unchecked	No	Checked	Checked	Checked	Unchecked	Unchecked	Unchecked	Yes	18	Yes	No	Yes		No	No	Unchecked	Unchecked	Unchecked	Unchecked	Unchecked	Unchecked	Checked	No	No	6.6	0	0	1
1004	85	Male	15.22	Other	NOT HISPANIC OR LATINO OR SPANISH ORIGIN	No	No	No	No	No	Yes	Yes	No	Unchecked	Unchecked	Unchecked	Checked	Unchecked	Unchecked	No	Unchecked	Checked	Checked	Unchecked	Unchecked	Unchecked	No	12	Yes	No	Yes		No	No	Unchecked	Unchecked	Checked	Unchecked	Checked	Unchecked	Checked	No	No	73.4	0	0	7
1005	68	Male	28.35	Not specified	Not Specified	No	No	No	No	No	Yes	Yes	No	Unchecked	Unchecked	Unchecked	Checked	Unchecked	Unchecked	No	Checked	Checked	Unchecked	Unchecked	Checked	Unchecked	Yes	9	Yes	No	No	Yes	No	No	Unchecked	Unchecked	Unchecked	Unchecked	Unchecked	Checked	Checked	No	No	77.2	0	0	9
1006	85	Female	30.84	Other	HISPANIC OR LATINO OR SPANISH ORIGIN	No	No	No	HFrEF (EF<50%)	Yes	Yes	Yes	Yes	Unchecked	Unchecked	Unchecked	Unchecked	Unchecked	Checked	No	Checked	Checked	Checked	Unchecked	Unchecked	Unchecked	Yes	9	Yes	No	No	Yes	No	No	Unchecked	Unchecked	Unchecked	Unchecked	Unchecked	Unchecked	Checked	Yes	No	66.2	0	0	5
1007	85	Male	30.83	Black	Not Specified	Former Smoker	No	No	No	No	No	Yes	No	Unchecked	Unchecked	Unchecked	Checked	Unchecked	Unchecked	No	Checked	Checked	Checked	Unchecked	Unchecked	Unchecked	No	0	Yes	No	No	Yes	No	No	Unchecked	Unchecked	Unchecked	Unchecked	Unchecked	Checked	Unchecked	No	No	77.2	0	0	6
1008	44	Female	26.63	Other	HISPANIC OR LATINO OR SPANISH ORIGIN	No	No	No	No	No	Yes	No	Yes	Unchecked	Unchecked	Unchecked	Unchecked	Unchecked	Checked	No	Checked	Unchecked	Checked	Unchecked	Unchecked	Unchecked	Yes	14	Yes	No	No	Yes	No	No	Unchecked	Unchecked	Unchecked	Unchecked	Unchecked	Checked	Checked	No	No	86.5	0	0	8
1009	77	Female	24.98	Asian	Not Specified	No	No	No	No	No	No	Yes	Yes	Unchecked	Unchecked	Unchecked	Checked	Unchecked	Unchecked	No	Checked	Checked	Checked	Unchecked	Unchecked	Unchecked	Yes	3	Yes	No	No	Yes	No	No	Unchecked	Unchecked	Unchecked	Unchecked	Unchecked	Unchecked	Checked	No	No	77.2	0	0	10
1010	88	Female	25.62	Black	NOT HISPANIC OR LATINO OR SPANISH ORIGIN	No	No	No	No	Yes	Yes	Yes	Yes	Unchecked	Unchecked	Unchecked	Unchecked	Checked	Unchecked	No	Checked	Checked	Checked	Unchecked	Unchecked	Unchecked	Yes	6	Yes	No	Yes		No	No	Unchecked	Unchecked	Unchecked	Unchecked	Unchecked	Unchecked	Checked	No	No	82	0	0	2
1011	80	Female	34.26	White	NOT HISPANIC OR LATINO OR SPANISH ORIGIN	Active Smoker	No	Yes	No	Yes	No	Yes	Yes	Checked	Unchecked	Unchecked	Checked	Unchecked	Unchecked	No	Checked	Checked	Checked	Unchecked	Unchecked	Unchecked	Yes	8	Yes	No	No	Yes	No	No	Unchecked	Unchecked	Checked	Unchecked	Unchecked	Checked	Checked	No	No	20.2	0	0	11
1012	88	Male	27.45	White	NOT HISPANIC OR LATINO OR SPANISH ORIGIN	No	No	No	No	Yes	No	Yes	Yes	Unchecked	Unchecked	Unchecked	Checked	Unchecked	Unchecked	No	Checked	Checked	Unchecked	Unchecked	Unchecked	Checked	Yes	22	Yes	No	No	Yes	No	No	Unchecked	Unchecked	Unchecked	Unchecked	Unchecked	Checked	Checked	No	No	20.2	0	0	2
1013	62	Male	32.58	Black	NOT HISPANIC OR LATINO OR SPANISH ORIGIN	No	No	No	No	No	Yes	Yes	No	Unchecked	Unchecked	Unchecked	Unchecked	Unchecked	Checked	No	Checked	Unchecked	Unchecked	Unchecked	Unchecked	Checked	No	8	Yes	No	No	Yes	No	No	Unchecked	Unchecked	Unchecked	Unchecked	Unchecked	Unchecked	Checked	Yes	No	59.9	0	0	16
1014	60	Male	26.47	Not specified	Not Specified	No	No	No	No	No	No	No	No	Unchecked	Unchecked	Unchecked	Checked	Unchecked	Unchecked	No	Checked	Checked	Checked	Unchecked	Unchecked	Unchecked	No	1	Yes	No	No	Yes	No	No	Unchecked	Unchecked	Unchecked	Unchecked	Unchecked	Unchecked	Checked	No	No	30.5	0	0	4
1015	59	Male	33.07	White	HISPANIC OR LATINO OR SPANISH ORIGIN	No	No	No	No	No	No	No	Yes	Unchecked	Unchecked	Unchecked	Checked	Unchecked	Unchecked	Yes	Checked	Checked	Checked	Unchecked	Unchecked	Unchecked	No	2	Yes	No	No	Yes	No	No	Unchecked	Unchecked	Unchecked	Unchecked	Unchecked	Unchecked	Checked	No	No	82	0	0	3
1016	82	Male	31.78	White	NOT HISPANIC OR LATINO OR SPANISH ORIGIN	No	No	Yes	No	No	No	Yes	Yes	Unchecked	Unchecked	Unchecked	Checked	Unchecked	Unchecked	No	Checked	Checked	Checked	Unchecked	Unchecked	Unchecked	Yes	16	Yes	No	Yes		No	No	Unchecked	Unchecked	Unchecked	Unchecked	Unchecked	Unchecked	Checked	No	No	74	0	0	14
1017	33	Female	26.9	White	NOT HISPANIC OR LATINO OR SPANISH ORIGIN	No	No	No	No	No	No	No	No	Unchecked	Unchecked	Unchecked	Checked	Unchecked	Unchecked	No	Checked	Checked	Checked	Unchecked	Unchecked	Unchecked	No	0	Yes	No	No	Yes	No	No	Unchecked	Unchecked	Unchecked	Unchecked	Unchecked	Unchecked	Checked	No	No	18.4	0	0	4
1018	85	Female	49.34	Other	HISPANIC OR LATINO OR SPANISH ORIGIN	No	No	No	No	No	Yes	Yes	No	Unchecked	Unchecked	Unchecked	Checked	Unchecked	Unchecked	No	Checked	Checked	Checked	Unchecked	Unchecked	Unchecked	No	11	Yes	No	Yes		No	Yes	Unchecked	Unchecked	Unchecked	Unchecked	Unchecked	Unchecked	Checked	No	No	69.9	0	0	4
1019	69	Female	24.7	White	HISPANIC OR LATINO OR SPANISH ORIGIN	No	No	No	No	No	Yes	Yes	Yes	Unchecked	Unchecked	Unchecked	Checked	Unchecked	Unchecked	No	Checked	Checked	Checked	Unchecked	Unchecked	Unchecked	Yes	4	Yes	No	No	Yes	No	No	Unchecked	Unchecked	Unchecked	Unchecked	Unchecked	Unchecked	Checked	No	No	78.5	0	0	10
